# Supplementary material for: Modelling local and general quantum mechanical properties with attention-based pooling
Source: Commun Chem. 2023 Nov 29;6:262. doi: 10.1038/s42004-023-01045-7 (PMC10686994; doi:10.1038/s42004-023-01045-7)
Supplement: Supplementary file 4 — Supplementary Data 1 [file 42004_2023_1045_MOESM4_ESM.xlsx]

## Sheet: SchNet
Model	Task name	Random seed	Readout	MAE
SchNet	OE62	1	Attention-based pooling	11.1318
SchNet	OE62	2	Attention-based pooling	11.0804
SchNet	OE62	3	Attention-based pooling	11.2951
SchNet	OE62	4	Attention-based pooling	11.4289
SchNet	OE62	5	Attention-based pooling	10.8584
SchNet	OE62	1	Sum	26.8228
SchNet	OE62	2	Sum	24.5075
SchNet	OE62	3	Sum	25.7541
SchNet	OE62	4	Sum	26.4006
SchNet	OE62	5	Sum	29.3122
SchNet	QM7 (GW)	572909	Attention-based pooling	24.216
SchNet	QM7 (GW)	514094	Attention-based pooling	23.2451
SchNet	QM7 (GW)	23887	Attention-based pooling	23.6203
SchNet	QM7 (GW)	598587	Attention-based pooling	24.953
SchNet	QM7 (GW)	386333	Attention-based pooling	24.2178
SchNet	QM7 (GW)	572909	Sum	35.1139
SchNet	QM7 (GW)	514094	Sum	32.4483
SchNet	QM7 (GW)	23887	Sum	31.2072
SchNet	QM7 (GW)	598587	Sum	31.644
SchNet	QM7 (GW)	386333	Sum	35.1565
SchNet	QM7 (GW)	572909	Sum	35.1139
SchNet	QM7 (GW)	514094	Sum	32.4483
SchNet	QM7 (GW)	23887	Sum	31.2072
SchNet	QM7 (GW)	598587	Sum	31.644
SchNet	QM7 (GW)	386333	Sum	35.1565
SchNet	QM7 (PBE0)	572909	Attention-based pooling	22.7894
SchNet	QM7 (PBE0)	514094	Attention-based pooling	21.1845
SchNet	QM7 (PBE0)	23887	Attention-based pooling	20.8281
SchNet	QM7 (PBE0)	598587	Attention-based pooling	22.0852
SchNet	QM7 (PBE0)	386333	Attention-based pooling	22.0226
SchNet	QM7 (PBE0)	572909	Sum	31.6757
SchNet	QM7 (PBE0)	514094	Sum	28.361
SchNet	QM7 (PBE0)	23887	Sum	30.1462
SchNet	QM7 (PBE0)	598587	Sum	31.4204
SchNet	QM7 (PBE0)	386333	Sum	30.3366
SchNet	QM7 (PBE0)	572909	Sum	31.6757
SchNet	QM7 (PBE0)	514094	Sum	28.361
SchNet	QM7 (PBE0)	23887	Sum	30.1462
SchNet	QM7 (PBE0)	598587	Sum	31.4204
SchNet	QM7 (PBE0)	386333	Sum	30.3366
SchNet	QM7 (ZINDO/s)	572909	Attention-based pooling	18.7899
SchNet	QM7 (ZINDO/s)	514094	Attention-based pooling	16.5688
SchNet	QM7 (ZINDO/s)	23887	Attention-based pooling	16.7365
SchNet	QM7 (ZINDO/s)	598587	Attention-based pooling	18.3139
SchNet	QM7 (ZINDO/s)	386333	Attention-based pooling	17.1775
SchNet	QM7 (ZINDO/s)	572909	Sum	26.566
SchNet	QM7 (ZINDO/s)	514094	Sum	23.9861
SchNet	QM7 (ZINDO/s)	23887	Sum	25.9718
SchNet	QM7 (ZINDO/s)	598587	Sum	26.1161
SchNet	QM7 (ZINDO/s)	386333	Sum	29.3042
SchNet	QM7 (ZINDO/s)	572909	Sum	26.566
SchNet	QM7 (ZINDO/s)	514094	Sum	23.9861
SchNet	QM7 (ZINDO/s)	23887	Sum	25.9718
SchNet	QM7 (ZINDO/s)	598587	Sum	26.1161
SchNet	QM7 (ZINDO/s)	386333	Sum	29.3042
SchNet	QM9	844249	Attention-based pooling	29.6165
SchNet	QM9	787755	Attention-based pooling	28.7666
SchNet	QM9	420455	Attention-based pooling	29.6339
SchNet	QM9	700990	Attention-based pooling	30.2111
SchNet	QM9	791796	Attention-based pooling	29.6576
SchNet	QM9	844249	Sum	36.015
SchNet	QM9	787755	Sum	37.2863
SchNet	QM9	420455	Sum	36.4785
SchNet	QM9	700990	Sum	35.7745
SchNet	QM9	791796	Sum	34.3717
SchNet	QMugs	170963	Attention-based pooling	51.6422
SchNet	QMugs	242566	Attention-based pooling	51.8059
SchNet	QMugs	710365	Attention-based pooling	52.0924
SchNet	QMugs	744683	Attention-based pooling	52.6117
SchNet	QMugs	828444	Attention-based pooling	52.7088
SchNet	QMugs	170963	Sum	64.1591
SchNet	QMugs	242566	Sum	63.7907
SchNet	QMugs	710365	Sum	64.7196
SchNet	QMugs	744683	Sum	66.2415
SchNet	QMugs	828444	Sum	66.5597

## Sheet: DimeNet++
Model	Task name	Random seed	Readout	MAE
DimeNet++	QM7 (GW)	572909	Attention-based pooling	23.54
DimeNet++	QM7 (GW)	514094	Attention-based pooling	22.8024
DimeNet++	QM7 (GW)	23887	Attention-based pooling	23.7215
DimeNet++	QM7 (GW)	598587	Attention-based pooling	23.6571
DimeNet++	QM7 (GW)	386333	Attention-based pooling	23.4031
DimeNet++	QM7 (GW)	572909	Sum	25.3661
DimeNet++	QM7 (GW)	514094	Sum	23.5674
DimeNet++	QM7 (GW)	23887	Sum	24.1053
DimeNet++	QM7 (GW)	598587	Sum	25.3544
DimeNet++	QM7 (GW)	386333	Sum	25.3333
DimeNet++	QM7 (GW)	572909	Sum	25.3661
DimeNet++	QM7 (GW)	514094	Sum	23.5674
DimeNet++	QM7 (GW)	23887	Sum	24.1053
DimeNet++	QM7 (GW)	598587	Sum	25.3544
DimeNet++	QM7 (GW)	386333	Sum	25.3333
DimeNet++	QM7 (PBE0)	572909	Attention-based pooling	20.7384
DimeNet++	QM7 (PBE0)	514094	Attention-based pooling	19.4395
DimeNet++	QM7 (PBE0)	23887	Attention-based pooling	20.127
DimeNet++	QM7 (PBE0)	598587	Attention-based pooling	20.7452
DimeNet++	QM7 (PBE0)	386333	Attention-based pooling	20.0515
DimeNet++	QM7 (PBE0)	572909	Sum	22.8576
DimeNet++	QM7 (PBE0)	514094	Sum	21.6576
DimeNet++	QM7 (PBE0)	23887	Sum	22.35
DimeNet++	QM7 (PBE0)	598587	Sum	22.665
DimeNet++	QM7 (PBE0)	386333	Sum	21.6742
DimeNet++	QM7 (PBE0)	572909	Sum	22.8576
DimeNet++	QM7 (PBE0)	514094	Sum	21.6576
DimeNet++	QM7 (PBE0)	23887	Sum	22.35
DimeNet++	QM7 (PBE0)	598587	Sum	22.665
DimeNet++	QM7 (PBE0)	386333	Sum	21.6742
DimeNet++	QM7 (ZINDO/s)	572909	Attention-based pooling	17.3979
DimeNet++	QM7 (ZINDO/s)	514094	Attention-based pooling	16.8922
DimeNet++	QM7 (ZINDO/s)	23887	Attention-based pooling	16.1434
DimeNet++	QM7 (ZINDO/s)	598587	Attention-based pooling	16.5729
DimeNet++	QM7 (ZINDO/s)	386333	Attention-based pooling	16.8905
DimeNet++	QM7 (ZINDO/s)	572909	Sum	17.4725
DimeNet++	QM7 (ZINDO/s)	514094	Sum	18.783
DimeNet++	QM7 (ZINDO/s)	23887	Sum	16.6109
DimeNet++	QM7 (ZINDO/s)	598587	Sum	22.459
DimeNet++	QM7 (ZINDO/s)	386333	Sum	17.1334
DimeNet++	QM7 (ZINDO/s)	572909	Sum	17.4725
DimeNet++	QM7 (ZINDO/s)	514094	Sum	18.783
DimeNet++	QM7 (ZINDO/s)	23887	Sum	16.6109
DimeNet++	QM7 (ZINDO/s)	598587	Sum	22.459
DimeNet++	QM7 (ZINDO/s)	386333	Sum	17.1334
DimeNet++	QM9	420455	Attention-based pooling	21.7971
DimeNet++	QM9	700990	Attention-based pooling	21.8855
DimeNet++	QM9	787755	Attention-based pooling	20.8907
DimeNet++	QM9	791796	Attention-based pooling	21.3278
DimeNet++	QM9	844249	Attention-based pooling	21.9849
DimeNet++	QM9	420455	Sum	24.0151
DimeNet++	QM9	700990	Sum	23.5509
DimeNet++	QM9	787755	Sum	23.2807
DimeNet++	QM9	791796	Sum	23.7498
DimeNet++	QM9	844249	Sum	23.9595
DimeNet++	QMugs	170963	Attention-based pooling	22.0258
DimeNet++	QMugs	242566	Attention-based pooling	24.2076
DimeNet++	QMugs	710365	Attention-based pooling	24.0065
DimeNet++	QMugs	744683	Attention-based pooling	22.7461
DimeNet++	QMugs	828444	Attention-based pooling	25.0617
DimeNet++	QMugs	170963	Sum	24.6777
DimeNet++	QMugs	242566	Sum	24.2629
DimeNet++	QMugs	710365	Sum	24.2614
DimeNet++	QMugs	744683	Sum	24.6441
DimeNet++	QMugs	828444	Sum	24.8338
