# Supplementary material for: Modelling local and general quantum mechanical properties with attention-based pooling
Source: Commun Chem. 2023 Nov 29;6:262. doi: 10.1038/s42004-023-01045-7 (PMC10686994; doi:10.1038/s42004-023-01045-7)
Supplement: Supplementary file 5 — Supplementary Data 2 [file 42004_2023_1045_MOESM5_ESM.xlsx]

## Sheet: Times_SchNet
Model	Dataset	Iteration	ST hidden dim	ST # heads	ST # SABs	Time
ABP (16, 4)	aspirin	0	64	4	2	0.942526
ABP (8, 8)	aspirin	0	64	8	2	0.976122
ABP (4, 16)	aspirin	0	64	16	2	0.992615
ABP (32, 4)	aspirin	0	128	4	2	0.967078
ABP (16, 8)	aspirin	0	128	8	2	0.942575
ABP (8, 16)	aspirin	0	128	16	2	0.937479
ABP (64, 4)	aspirin	0	256	4	2	0.949623
ABP (32, 8)	aspirin	0	256	8	2	0.968549
ABP (16, 16)	aspirin	0	256	16	2	0.960638
ABP (128, 4)	aspirin	0	512	4	2	0.999821
ABP (64, 8)	aspirin	0	512	8	2	1.00102
ABP (32, 16)	aspirin	0	512	16	2	0.9791
ABP (256, 4)	aspirin	0	1024	4	2	1.13641
ABP (128, 8)	aspirin	0	1024	8	2	1.11866
ABP (64, 16)	aspirin	0	1024	16	2	1.14555
ABP (16, 4)	aspirin	1	64	4	2	0.921921
ABP (8, 8)	aspirin	1	64	8	2	0.959991
ABP (4, 16)	aspirin	1	64	16	2	0.958388
ABP (32, 4)	aspirin	1	128	4	2	0.961869
ABP (16, 8)	aspirin	1	128	8	2	0.969997
ABP (8, 16)	aspirin	1	128	16	2	0.934305
ABP (64, 4)	aspirin	1	256	4	2	0.960117
ABP (32, 8)	aspirin	1	256	8	2	0.952272
ABP (16, 16)	aspirin	1	256	16	2	0.978489
ABP (128, 4)	aspirin	1	512	4	2	1.01713
ABP (64, 8)	aspirin	1	512	8	2	0.974466
ABP (32, 16)	aspirin	1	512	16	2	0.95708
ABP (256, 4)	aspirin	1	1024	4	2	1.09581
ABP (128, 8)	aspirin	1	1024	8	2	1.13339
ABP (64, 16)	aspirin	1	1024	16	2	1.11643
ABP (16, 4)	aspirin	2	64	4	2	0.974064
ABP (8, 8)	aspirin	2	64	8	2	0.945893
ABP (4, 16)	aspirin	2	64	16	2	0.954018
ABP (32, 4)	aspirin	2	128	4	2	0.950908
ABP (16, 8)	aspirin	2	128	8	2	0.976388
ABP (8, 16)	aspirin	2	128	16	2	0.969077
ABP (64, 4)	aspirin	2	256	4	2	0.963728
ABP (32, 8)	aspirin	2	256	8	2	0.943695
ABP (16, 16)	aspirin	2	256	16	2	0.96489
ABP (128, 4)	aspirin	2	512	4	2	0.97341
ABP (64, 8)	aspirin	2	512	8	2	0.986206
ABP (32, 16)	aspirin	2	512	16	2	0.980809
ABP (256, 4)	aspirin	2	1024	4	2	1.12962
ABP (128, 8)	aspirin	2	1024	8	2	1.12058
ABP (64, 16)	aspirin	2	1024	16	2	1.1177
ABP (16, 4)	aspirin	3	64	4	2	0.942314
ABP (8, 8)	aspirin	3	64	8	2	0.986596
ABP (4, 16)	aspirin	3	64	16	2	0.931078
ABP (32, 4)	aspirin	3	128	4	2	0.946603
ABP (16, 8)	aspirin	3	128	8	2	0.961098
ABP (8, 16)	aspirin	3	128	16	2	0.987193
ABP (64, 4)	aspirin	3	256	4	2	0.971779
ABP (32, 8)	aspirin	3	256	8	2	0.92461
ABP (16, 16)	aspirin	3	256	16	2	0.932471
ABP (128, 4)	aspirin	3	512	4	2	0.95848
ABP (64, 8)	aspirin	3	512	8	2	1.02846
ABP (32, 16)	aspirin	3	512	16	2	0.996631
ABP (256, 4)	aspirin	3	1024	4	2	1.11812
ABP (128, 8)	aspirin	3	1024	8	2	1.11284
ABP (64, 16)	aspirin	3	1024	16	2	1.08993
ABP (16, 4)	aspirin	4	64	4	2	0.954773
ABP (8, 8)	aspirin	4	64	8	2	1.00382
ABP (4, 16)	aspirin	4	64	16	2	0.963369
ABP (32, 4)	aspirin	4	128	4	2	0.971816
ABP (16, 8)	aspirin	4	128	8	2	0.947538
ABP (8, 16)	aspirin	4	128	16	2	0.955209
ABP (64, 4)	aspirin	4	256	4	2	0.959264
ABP (32, 8)	aspirin	4	256	8	2	0.979475
ABP (16, 16)	aspirin	4	256	16	2	0.969104
ABP (128, 4)	aspirin	4	512	4	2	0.992873
ABP (64, 8)	aspirin	4	512	8	2	0.97091
ABP (32, 16)	aspirin	4	512	16	2	1.00805
ABP (256, 4)	aspirin	4	1024	4	2	1.13559
ABP (128, 8)	aspirin	4	1024	8	2	1.12689
ABP (64, 16)	aspirin	4	1024	16	2	1.11262
ABP (16, 4)	aspirin	5	64	4	2	1.90174
ABP (8, 8)	aspirin	5	64	8	2	0.925068
ABP (4, 16)	aspirin	5	64	16	2	0.985254
ABP (32, 4)	aspirin	5	128	4	2	0.958578
ABP (16, 8)	aspirin	5	128	8	2	0.945532
ABP (8, 16)	aspirin	5	128	16	2	0.929288
ABP (64, 4)	aspirin	5	256	4	2	0.980605
ABP (32, 8)	aspirin	5	256	8	2	0.974258
ABP (16, 16)	aspirin	5	256	16	2	0.98077
ABP (128, 4)	aspirin	5	512	4	2	1.00326
ABP (64, 8)	aspirin	5	512	8	2	0.950576
ABP (32, 16)	aspirin	5	512	16	2	0.97091
ABP (256, 4)	aspirin	5	1024	4	2	1.07892
ABP (128, 8)	aspirin	5	1024	8	2	1.11652
ABP (64, 16)	aspirin	5	1024	16	2	1.125
ABP (16, 4)	aspirin	6	64	4	2	0.958481
ABP (8, 8)	aspirin	6	64	8	2	0.980083
ABP (4, 16)	aspirin	6	64	16	2	0.945843
ABP (32, 4)	aspirin	6	128	4	2	0.949675
ABP (16, 8)	aspirin	6	128	8	2	0.96763
ABP (8, 16)	aspirin	6	128	16	2	0.949194
ABP (64, 4)	aspirin	6	256	4	2	0.982665
ABP (32, 8)	aspirin	6	256	8	2	0.955105
ABP (16, 16)	aspirin	6	256	16	2	0.969146
ABP (128, 4)	aspirin	6	512	4	2	0.995729
ABP (64, 8)	aspirin	6	512	8	2	1.02865
ABP (32, 16)	aspirin	6	512	16	2	1.01701
ABP (256, 4)	aspirin	6	1024	4	2	1.12217
ABP (128, 8)	aspirin	6	1024	8	2	1.13058
ABP (64, 16)	aspirin	6	1024	16	2	1.1011
ABP (16, 4)	aspirin	7	64	4	2	0.971732
ABP (8, 8)	aspirin	7	64	8	2	0.95806
ABP (4, 16)	aspirin	7	64	16	2	0.986046
ABP (32, 4)	aspirin	7	128	4	2	0.922024
ABP (16, 8)	aspirin	7	128	8	2	0.955556
ABP (8, 16)	aspirin	7	128	16	2	1.00616
ABP (64, 4)	aspirin	7	256	4	2	0.964874
ABP (32, 8)	aspirin	7	256	8	2	0.930723
ABP (16, 16)	aspirin	7	256	16	2	0.950973
ABP (128, 4)	aspirin	7	512	4	2	0.968378
ABP (64, 8)	aspirin	7	512	8	2	1.00865
ABP (32, 16)	aspirin	7	512	16	2	0.996891
ABP (256, 4)	aspirin	7	1024	4	2	1.12552
ABP (128, 8)	aspirin	7	1024	8	2	1.08656
ABP (64, 16)	aspirin	7	1024	16	2	1.09732
ABP (16, 4)	aspirin	8	64	4	2	0.935679
ABP (8, 8)	aspirin	8	64	8	2	0.943944
ABP (4, 16)	aspirin	8	64	16	2	0.974027
ABP (32, 4)	aspirin	8	128	4	2	0.950433
ABP (16, 8)	aspirin	8	128	8	2	0.93767
ABP (8, 16)	aspirin	8	128	16	2	0.955677
ABP (64, 4)	aspirin	8	256	4	2	0.953101
ABP (32, 8)	aspirin	8	256	8	2	0.966384
ABP (16, 16)	aspirin	8	256	16	2	0.957636
ABP (128, 4)	aspirin	8	512	4	2	1.01374
ABP (64, 8)	aspirin	8	512	8	2	0.996226
ABP (32, 16)	aspirin	8	512	16	2	0.998818
ABP (256, 4)	aspirin	8	1024	4	2	1.10571
ABP (128, 8)	aspirin	8	1024	8	2	1.1279
ABP (64, 16)	aspirin	8	1024	16	2	1.13484
ABP (16, 4)	aspirin	9	64	4	2	0.939033
ABP (8, 8)	aspirin	9	64	8	2	0.971271
ABP (4, 16)	aspirin	9	64	16	2	0.948881
ABP (32, 4)	aspirin	9	128	4	2	0.983556
ABP (16, 8)	aspirin	9	128	8	2	0.961078
ABP (8, 16)	aspirin	9	128	16	2	0.946238
ABP (64, 4)	aspirin	9	256	4	2	0.939819
ABP (32, 8)	aspirin	9	256	8	2	0.946778
ABP (16, 16)	aspirin	9	256	16	2	0.960028
ABP (128, 4)	aspirin	9	512	4	2	0.998847
ABP (64, 8)	aspirin	9	512	8	2	0.998347
ABP (32, 16)	aspirin	9	512	16	2	0.978393
ABP (256, 4)	aspirin	9	1024	4	2	1.11417
ABP (128, 8)	aspirin	9	1024	8	2	1.13973
ABP (64, 16)	aspirin	9	1024	16	2	1.13411
Sum	aspirin	0	0	0	0	0.911802
Sum	aspirin	1	0	0	0	0.880933
Sum	aspirin	2	0	0	0	0.909671
Sum	aspirin	3	0	0	0	0.896115
Sum	aspirin	4	0	0	0	0.871777
Sum	aspirin	5	0	0	0	0.920492
Sum	aspirin	6	0	0	0	0.894026
Sum	aspirin	7	0	0	0	0.890964
Sum	aspirin	8	0	0	0	0.960262
Sum	aspirin	9	0	0	0	0.908303
ABP (16, 4)	benzene	0	64	4	2	0.776567
ABP (8, 8)	benzene	0	64	8	2	0.833309
ABP (4, 16)	benzene	0	64	16	2	0.822704
ABP (32, 4)	benzene	0	128	4	2	0.810271
ABP (16, 8)	benzene	0	128	8	2	0.847869
ABP (8, 16)	benzene	0	128	16	2	0.800622
ABP (64, 4)	benzene	0	256	4	2	0.800324
ABP (32, 8)	benzene	0	256	8	2	0.809758
ABP (16, 16)	benzene	0	256	16	2	0.847703
ABP (128, 4)	benzene	0	512	4	2	0.843226
ABP (64, 8)	benzene	0	512	8	2	0.808159
ABP (32, 16)	benzene	0	512	16	2	0.792931
ABP (256, 4)	benzene	0	1024	4	2	0.924442
ABP (128, 8)	benzene	0	1024	8	2	0.926076
ABP (64, 16)	benzene	0	1024	16	2	0.910183
ABP (16, 4)	benzene	1	64	4	2	0.763459
ABP (8, 8)	benzene	1	64	8	2	0.789836
ABP (4, 16)	benzene	1	64	16	2	0.885709
ABP (32, 4)	benzene	1	128	4	2	0.802641
ABP (16, 8)	benzene	1	128	8	2	0.828325
ABP (8, 16)	benzene	1	128	16	2	0.77668
ABP (64, 4)	benzene	1	256	4	2	0.757658
ABP (32, 8)	benzene	1	256	8	2	0.810691
ABP (16, 16)	benzene	1	256	16	2	0.886281
ABP (128, 4)	benzene	1	512	4	2	0.80758
ABP (64, 8)	benzene	1	512	8	2	0.78266
ABP (32, 16)	benzene	1	512	16	2	0.784927
ABP (256, 4)	benzene	1	1024	4	2	0.87265
ABP (128, 8)	benzene	1	1024	8	2	0.918737
ABP (64, 16)	benzene	1	1024	16	2	0.878323
ABP (16, 4)	benzene	2	64	4	2	0.838168
ABP (8, 8)	benzene	2	64	8	2	0.789436
ABP (4, 16)	benzene	2	64	16	2	0.783026
ABP (32, 4)	benzene	2	128	4	2	0.792545
ABP (16, 8)	benzene	2	128	8	2	0.820495
ABP (8, 16)	benzene	2	128	16	2	0.813923
ABP (64, 4)	benzene	2	256	4	2	0.810046
ABP (32, 8)	benzene	2	256	8	2	0.780839
ABP (16, 16)	benzene	2	256	16	2	0.803038
ABP (128, 4)	benzene	2	512	4	2	0.801007
ABP (64, 8)	benzene	2	512	8	2	0.83748
ABP (32, 16)	benzene	2	512	16	2	0.858599
ABP (256, 4)	benzene	2	1024	4	2	0.924521
ABP (128, 8)	benzene	2	1024	8	2	0.907586
ABP (64, 16)	benzene	2	1024	16	2	0.910894
ABP (16, 4)	benzene	3	64	4	2	0.786014
ABP (8, 8)	benzene	3	64	8	2	0.750166
ABP (4, 16)	benzene	3	64	16	2	0.770452
ABP (32, 4)	benzene	3	128	4	2	0.767364
ABP (16, 8)	benzene	3	128	8	2	0.820698
ABP (8, 16)	benzene	3	128	16	2	0.806577
ABP (64, 4)	benzene	3	256	4	2	0.793723
ABP (32, 8)	benzene	3	256	8	2	0.772973
ABP (16, 16)	benzene	3	256	16	2	0.762467
ABP (128, 4)	benzene	3	512	4	2	0.794294
ABP (64, 8)	benzene	3	512	8	2	0.821236
ABP (32, 16)	benzene	3	512	16	2	0.826917
ABP (256, 4)	benzene	3	1024	4	2	0.916053
ABP (128, 8)	benzene	3	1024	8	2	0.879425
ABP (64, 16)	benzene	3	1024	16	2	0.91027
ABP (16, 4)	benzene	4	64	4	2	0.778351
ABP (8, 8)	benzene	4	64	8	2	0.840449
ABP (4, 16)	benzene	4	64	16	2	0.829756
ABP (32, 4)	benzene	4	128	4	2	0.824919
ABP (16, 8)	benzene	4	128	8	2	0.769564
ABP (8, 16)	benzene	4	128	16	2	0.827123
ABP (64, 4)	benzene	4	256	4	2	0.767444
ABP (32, 8)	benzene	4	256	8	2	0.825007
ABP (16, 16)	benzene	4	256	16	2	0.826463
ABP (128, 4)	benzene	4	512	4	2	0.847159
ABP (64, 8)	benzene	4	512	8	2	0.831249
ABP (32, 16)	benzene	4	512	16	2	0.803788
ABP (256, 4)	benzene	4	1024	4	2	0.887043
ABP (128, 8)	benzene	4	1024	8	2	0.9139
ABP (64, 16)	benzene	4	1024	16	2	0.874896
ABP (16, 4)	benzene	5	64	4	2	0.761661
ABP (8, 8)	benzene	5	64	8	2	0.80401
ABP (4, 16)	benzene	5	64	16	2	0.886401
ABP (32, 4)	benzene	5	128	4	2	0.788068
ABP (16, 8)	benzene	5	128	8	2	0.759312
ABP (8, 16)	benzene	5	128	16	2	0.757121
ABP (64, 4)	benzene	5	256	4	2	0.773508
ABP (32, 8)	benzene	5	256	8	2	0.800603
ABP (16, 16)	benzene	5	256	16	2	0.792233
ABP (128, 4)	benzene	5	512	4	2	0.882613
ABP (64, 8)	benzene	5	512	8	2	0.794521
ABP (32, 16)	benzene	5	512	16	2	0.812464
ABP (256, 4)	benzene	5	1024	4	2	0.883687
ABP (128, 8)	benzene	5	1024	8	2	0.921537
ABP (64, 16)	benzene	5	1024	16	2	0.952752
ABP (16, 4)	benzene	6	64	4	2	0.824678
ABP (8, 8)	benzene	6	64	8	2	0.785499
ABP (4, 16)	benzene	6	64	16	2	0.788493
ABP (32, 4)	benzene	6	128	4	2	0.763906
ABP (16, 8)	benzene	6	128	8	2	0.821394
ABP (8, 16)	benzene	6	128	16	2	0.837524
ABP (64, 4)	benzene	6	256	4	2	0.838478
ABP (32, 8)	benzene	6	256	8	2	0.792017
ABP (16, 16)	benzene	6	256	16	2	0.780102
ABP (128, 4)	benzene	6	512	4	2	0.801769
ABP (64, 8)	benzene	6	512	8	2	0.827908
ABP (32, 16)	benzene	6	512	16	2	0.822851
ABP (256, 4)	benzene	6	1024	4	2	0.933772
ABP (128, 8)	benzene	6	1024	8	2	0.890212
ABP (64, 16)	benzene	6	1024	16	2	0.905905
ABP (16, 4)	benzene	7	64	4	2	0.801194
ABP (8, 8)	benzene	7	64	8	2	0.768323
ABP (4, 16)	benzene	7	64	16	2	0.767939
ABP (32, 4)	benzene	7	128	4	2	0.7577
ABP (16, 8)	benzene	7	128	8	2	0.808468
ABP (8, 16)	benzene	7	128	16	2	0.790471
ABP (64, 4)	benzene	7	256	4	2	0.80876
ABP (32, 8)	benzene	7	256	8	2	0.76079
ABP (16, 16)	benzene	7	256	16	2	0.758339
ABP (128, 4)	benzene	7	512	4	2	0.783553
ABP (64, 8)	benzene	7	512	8	2	0.827362
ABP (32, 16)	benzene	7	512	16	2	0.815311
ABP (256, 4)	benzene	7	1024	4	2	0.914593
ABP (128, 8)	benzene	7	1024	8	2	0.887465
ABP (64, 16)	benzene	7	1024	16	2	0.922614
ABP (16, 4)	benzene	8	64	4	2	0.796256
ABP (8, 8)	benzene	8	64	8	2	0.816927
ABP (4, 16)	benzene	8	64	16	2	0.832474
ABP (32, 4)	benzene	8	128	4	2	0.819905
ABP (16, 8)	benzene	8	128	8	2	0.769043
ABP (8, 16)	benzene	8	128	16	2	0.793892
ABP (64, 4)	benzene	8	256	4	2	0.769788
ABP (32, 8)	benzene	8	256	8	2	0.819093
ABP (16, 16)	benzene	8	256	16	2	0.816634
ABP (128, 4)	benzene	8	512	4	2	0.815614
ABP (64, 8)	benzene	8	512	8	2	0.795424
ABP (32, 16)	benzene	8	512	16	2	0.826067
ABP (256, 4)	benzene	8	1024	4	2	0.905486
ABP (128, 8)	benzene	8	1024	8	2	0.945797
ABP (64, 16)	benzene	8	1024	16	2	0.882513
ABP (16, 4)	benzene	9	64	4	2	0.769882
ABP (8, 8)	benzene	9	64	8	2	0.81485
ABP (4, 16)	benzene	9	64	16	2	0.809727
ABP (32, 4)	benzene	9	128	4	2	0.799489
ABP (16, 8)	benzene	9	128	8	2	0.758153
ABP (8, 16)	benzene	9	128	16	2	0.762356
ABP (64, 4)	benzene	9	256	4	2	0.754008
ABP (32, 8)	benzene	9	256	8	2	0.816677
ABP (16, 16)	benzene	9	256	16	2	0.802204
ABP (128, 4)	benzene	9	512	4	2	0.8736
ABP (64, 8)	benzene	9	512	8	2	0.775532
ABP (32, 16)	benzene	9	512	16	2	0.790401
ABP (256, 4)	benzene	9	1024	4	2	0.894126
ABP (128, 8)	benzene	9	1024	8	2	0.891354
ABP (64, 16)	benzene	9	1024	16	2	0.895382
Sum	benzene	0	0	0	0	0.71743
Sum	benzene	1	0	0	0	0.716376
Sum	benzene	2	0	0	0	0.762873
Sum	benzene	3	0	0	0	0.748087
Sum	benzene	4	0	0	0	0.740625
Sum	benzene	5	0	0	0	0.722749
Sum	benzene	6	0	0	0	0.758291
Sum	benzene	7	0	0	0	0.740496
Sum	benzene	8	0	0	0	0.725112
Sum	benzene	9	0	0	0	0.756653
ABP (16, 4)	ethanol	0	64	4	2	0.749363
ABP (8, 8)	ethanol	0	64	8	2	0.783963
ABP (4, 16)	ethanol	0	64	16	2	0.785824
ABP (32, 4)	ethanol	0	128	4	2	0.825838
ABP (16, 8)	ethanol	0	128	8	2	0.783239
ABP (8, 16)	ethanol	0	128	16	2	0.776741
ABP (64, 4)	ethanol	0	256	4	2	0.780613
ABP (32, 8)	ethanol	0	256	8	2	0.799771
ABP (16, 16)	ethanol	0	256	16	2	0.824203
ABP (128, 4)	ethanol	0	512	4	2	0.783416
ABP (64, 8)	ethanol	0	512	8	2	0.762366
ABP (32, 16)	ethanol	0	512	16	2	0.775558
ABP (256, 4)	ethanol	0	1024	4	2	0.835026
ABP (128, 8)	ethanol	0	1024	8	2	0.885137
ABP (64, 16)	ethanol	0	1024	16	2	0.858881
ABP (16, 4)	ethanol	1	64	4	2	0.748396
ABP (8, 8)	ethanol	1	64	8	2	0.756504
ABP (4, 16)	ethanol	1	64	16	2	0.775587
ABP (32, 4)	ethanol	1	128	4	2	0.770004
ABP (16, 8)	ethanol	1	128	8	2	0.814248
ABP (8, 16)	ethanol	1	128	16	2	0.80568
ABP (64, 4)	ethanol	1	256	4	2	0.747657
ABP (32, 8)	ethanol	1	256	8	2	0.792803
ABP (16, 16)	ethanol	1	256	16	2	0.794367
ABP (128, 4)	ethanol	1	512	4	2	0.801184
ABP (64, 8)	ethanol	1	512	8	2	0.742805
ABP (32, 16)	ethanol	1	512	16	2	0.775527
ABP (256, 4)	ethanol	1	1024	4	2	0.875944
ABP (128, 8)	ethanol	1	1024	8	2	0.857061
ABP (64, 16)	ethanol	1	1024	16	2	0.906492
ABP (16, 4)	ethanol	2	64	4	2	0.783535
ABP (8, 8)	ethanol	2	64	8	2	0.779713
ABP (4, 16)	ethanol	2	64	16	2	0.75651
ABP (32, 4)	ethanol	2	128	4	2	0.779705
ABP (16, 8)	ethanol	2	128	8	2	0.81535
ABP (8, 16)	ethanol	2	128	16	2	0.806569
ABP (64, 4)	ethanol	2	256	4	2	0.768545
ABP (32, 8)	ethanol	2	256	8	2	0.855656
ABP (16, 16)	ethanol	2	256	16	2	0.791818
ABP (128, 4)	ethanol	2	512	4	2	0.770511
ABP (64, 8)	ethanol	2	512	8	2	0.777547
ABP (32, 16)	ethanol	2	512	16	2	0.788343
ABP (256, 4)	ethanol	2	1024	4	2	0.854348
ABP (128, 8)	ethanol	2	1024	8	2	0.908442
ABP (64, 16)	ethanol	2	1024	16	2	0.84106
ABP (16, 4)	ethanol	3	64	4	2	0.769774
ABP (8, 8)	ethanol	3	64	8	2	0.742059
ABP (4, 16)	ethanol	3	64	16	2	0.748099
ABP (32, 4)	ethanol	3	128	4	2	0.753642
ABP (16, 8)	ethanol	3	128	8	2	0.80001
ABP (8, 16)	ethanol	3	128	16	2	0.802697
ABP (64, 4)	ethanol	3	256	4	2	0.780796
ABP (32, 8)	ethanol	3	256	8	2	0.752827
ABP (16, 16)	ethanol	3	256	16	2	0.76409
ABP (128, 4)	ethanol	3	512	4	2	0.80635
ABP (64, 8)	ethanol	3	512	8	2	0.804883
ABP (32, 16)	ethanol	3	512	16	2	0.781046
ABP (256, 4)	ethanol	3	1024	4	2	0.867934
ABP (128, 8)	ethanol	3	1024	8	2	0.81321
ABP (64, 16)	ethanol	3	1024	16	2	0.828378
ABP (16, 4)	ethanol	4	64	4	2	0.86082
ABP (8, 8)	ethanol	4	64	8	2	0.801568
ABP (4, 16)	ethanol	4	64	16	2	0.785104
ABP (32, 4)	ethanol	4	128	4	2	0.807956
ABP (16, 8)	ethanol	4	128	8	2	0.773676
ABP (8, 16)	ethanol	4	128	16	2	0.852214
ABP (64, 4)	ethanol	4	256	4	2	0.857621
ABP (32, 8)	ethanol	4	256	8	2	0.785182
ABP (16, 16)	ethanol	4	256	16	2	0.830193
ABP (128, 4)	ethanol	4	512	4	2	0.783975
ABP (64, 8)	ethanol	4	512	8	2	0.760052
ABP (32, 16)	ethanol	4	512	16	2	0.768064
ABP (256, 4)	ethanol	4	1024	4	2	0.819488
ABP (128, 8)	ethanol	4	1024	8	2	0.864964
ABP (64, 16)	ethanol	4	1024	16	2	0.879663
ABP (16, 4)	ethanol	5	64	4	2	0.737717
ABP (8, 8)	ethanol	5	64	8	2	0.793218
ABP (4, 16)	ethanol	5	64	16	2	0.80043
ABP (32, 4)	ethanol	5	128	4	2	0.792387
ABP (16, 8)	ethanol	5	128	8	2	0.765468
ABP (8, 16)	ethanol	5	128	16	2	0.741575
ABP (64, 4)	ethanol	5	256	4	2	0.757253
ABP (32, 8)	ethanol	5	256	8	2	0.800869
ABP (16, 16)	ethanol	5	256	16	2	0.818933
ABP (128, 4)	ethanol	5	512	4	2	0.800051
ABP (64, 8)	ethanol	5	512	8	2	0.744791
ABP (32, 16)	ethanol	5	512	16	2	0.735527
ABP (256, 4)	ethanol	5	1024	4	2	0.815311
ABP (128, 8)	ethanol	5	1024	8	2	0.842128
ABP (64, 16)	ethanol	5	1024	16	2	0.852837
ABP (16, 4)	ethanol	6	64	4	2	0.779232
ABP (8, 8)	ethanol	6	64	8	2	0.861734
ABP (4, 16)	ethanol	6	64	16	2	0.767435
ABP (32, 4)	ethanol	6	128	4	2	0.78198
ABP (16, 8)	ethanol	6	128	8	2	0.799264
ABP (8, 16)	ethanol	6	128	16	2	0.802457
ABP (64, 4)	ethanol	6	256	4	2	0.774181
ABP (32, 8)	ethanol	6	256	8	2	0.771432
ABP (16, 16)	ethanol	6	256	16	2	0.79537
ABP (128, 4)	ethanol	6	512	4	2	0.760459
ABP (64, 8)	ethanol	6	512	8	2	0.787601
ABP (32, 16)	ethanol	6	512	16	2	0.791391
ABP (256, 4)	ethanol	6	1024	4	2	0.880338
ABP (128, 8)	ethanol	6	1024	8	2	0.843615
ABP (64, 16)	ethanol	6	1024	16	2	0.885819
ABP (16, 4)	ethanol	7	64	4	2	0.826199
ABP (8, 8)	ethanol	7	64	8	2	0.757439
ABP (4, 16)	ethanol	7	64	16	2	0.73755
ABP (32, 4)	ethanol	7	128	4	2	0.740614
ABP (16, 8)	ethanol	7	128	8	2	0.787438
ABP (8, 16)	ethanol	7	128	16	2	0.776307
ABP (64, 4)	ethanol	7	256	4	2	0.795739
ABP (32, 8)	ethanol	7	256	8	2	0.760984
ABP (16, 16)	ethanol	7	256	16	2	0.762536
ABP (128, 4)	ethanol	7	512	4	2	0.740096
ABP (64, 8)	ethanol	7	512	8	2	0.807414
ABP (32, 16)	ethanol	7	512	16	2	0.796763
ABP (256, 4)	ethanol	7	1024	4	2	0.843586
ABP (128, 8)	ethanol	7	1024	8	2	0.824773
ABP (64, 16)	ethanol	7	1024	16	2	0.837812
ABP (16, 4)	ethanol	8	64	4	2	0.850945
ABP (8, 8)	ethanol	8	64	8	2	0.785391
ABP (4, 16)	ethanol	8	64	16	2	0.795857
ABP (32, 4)	ethanol	8	128	4	2	0.833744
ABP (16, 8)	ethanol	8	128	8	2	0.821321
ABP (8, 16)	ethanol	8	128	16	2	0.781132
ABP (64, 4)	ethanol	8	256	4	2	0.781736
ABP (32, 8)	ethanol	8	256	8	2	0.787385
ABP (16, 16)	ethanol	8	256	16	2	0.78946
ABP (128, 4)	ethanol	8	512	4	2	0.785077
ABP (64, 8)	ethanol	8	512	8	2	0.762013
ABP (32, 16)	ethanol	8	512	16	2	0.761934
ABP (256, 4)	ethanol	8	1024	4	2	0.836579
ABP (128, 8)	ethanol	8	1024	8	2	0.888253
ABP (64, 16)	ethanol	8	1024	16	2	0.900912
ABP (16, 4)	ethanol	9	64	4	2	0.738511
ABP (8, 8)	ethanol	9	64	8	2	0.756706
ABP (4, 16)	ethanol	9	64	16	2	0.797063
ABP (32, 4)	ethanol	9	128	4	2	0.78278
ABP (16, 8)	ethanol	9	128	8	2	0.766774
ABP (8, 16)	ethanol	9	128	16	2	0.748186
ABP (64, 4)	ethanol	9	256	4	2	0.747061
ABP (32, 8)	ethanol	9	256	8	2	0.794695
ABP (16, 16)	ethanol	9	256	16	2	0.76809
ABP (128, 4)	ethanol	9	512	4	2	0.781674
ABP (64, 8)	ethanol	9	512	8	2	0.749374
ABP (32, 16)	ethanol	9	512	16	2	0.753761
ABP (256, 4)	ethanol	9	1024	4	2	0.835377
ABP (128, 8)	ethanol	9	1024	8	2	0.85879
ABP (64, 16)	ethanol	9	1024	16	2	0.861366
Sum	ethanol	0	0	0	0	0.695158
Sum	ethanol	1	0	0	0	0.732085
Sum	ethanol	2	0	0	0	0.724692
Sum	ethanol	3	0	0	0	0.696271
Sum	ethanol	4	0	0	0	0.757255
Sum	ethanol	5	0	0	0	0.735561
Sum	ethanol	6	0	0	0	0.727457
Sum	ethanol	7	0	0	0	0.723365
Sum	ethanol	8	0	0	0	0.705513
Sum	ethanol	9	0	0	0	0.696199
ABP (16, 4)	malonaldehyde	0	64	4	2	0.786646
ABP (8, 8)	malonaldehyde	0	64	8	2	0.772844
ABP (4, 16)	malonaldehyde	0	64	16	2	0.738374
ABP (32, 4)	malonaldehyde	0	128	4	2	0.778166
ABP (16, 8)	malonaldehyde	0	128	8	2	0.781209
ABP (8, 16)	malonaldehyde	0	128	16	2	0.742128
ABP (64, 4)	malonaldehyde	0	256	4	2	0.79845
ABP (32, 8)	malonaldehyde	0	256	8	2	0.801336
ABP (16, 16)	malonaldehyde	0	256	16	2	0.749991
ABP (128, 4)	malonaldehyde	0	512	4	2	0.79959
ABP (64, 8)	malonaldehyde	0	512	8	2	0.796432
ABP (32, 16)	malonaldehyde	0	512	16	2	0.746925
ABP (256, 4)	malonaldehyde	0	1024	4	2	0.873848
ABP (128, 8)	malonaldehyde	0	1024	8	2	0.873227
ABP (64, 16)	malonaldehyde	0	1024	16	2	0.848008
ABP (16, 4)	malonaldehyde	1	64	4	2	0.7808
ABP (8, 8)	malonaldehyde	1	64	8	2	0.771343
ABP (4, 16)	malonaldehyde	1	64	16	2	0.781905
ABP (32, 4)	malonaldehyde	1	128	4	2	0.792575
ABP (16, 8)	malonaldehyde	1	128	8	2	0.741544
ABP (8, 16)	malonaldehyde	1	128	16	2	0.790962
ABP (64, 4)	malonaldehyde	1	256	4	2	0.796236
ABP (32, 8)	malonaldehyde	1	256	8	2	0.750904
ABP (16, 16)	malonaldehyde	1	256	16	2	0.788522
ABP (128, 4)	malonaldehyde	1	512	4	2	0.796359
ABP (64, 8)	malonaldehyde	1	512	8	2	0.80722
ABP (32, 16)	malonaldehyde	1	512	16	2	0.787629
ABP (256, 4)	malonaldehyde	1	1024	4	2	0.901069
ABP (128, 8)	malonaldehyde	1	1024	8	2	0.847752
ABP (64, 16)	malonaldehyde	1	1024	16	2	0.852262
ABP (16, 4)	malonaldehyde	2	64	4	2	0.737522
ABP (8, 8)	malonaldehyde	2	64	8	2	0.780907
ABP (4, 16)	malonaldehyde	2	64	16	2	0.864541
ABP (32, 4)	malonaldehyde	2	128	4	2	0.744994
ABP (16, 8)	malonaldehyde	2	128	8	2	0.795781
ABP (8, 16)	malonaldehyde	2	128	16	2	0.805114
ABP (64, 4)	malonaldehyde	2	256	4	2	0.74795
ABP (32, 8)	malonaldehyde	2	256	8	2	0.776362
ABP (16, 16)	malonaldehyde	2	256	16	2	0.815212
ABP (128, 4)	malonaldehyde	2	512	4	2	0.740121
ABP (64, 8)	malonaldehyde	2	512	8	2	0.783488
ABP (32, 16)	malonaldehyde	2	512	16	2	0.800111
ABP (256, 4)	malonaldehyde	2	1024	4	2	0.83143
ABP (128, 8)	malonaldehyde	2	1024	8	2	0.865298
ABP (64, 16)	malonaldehyde	2	1024	16	2	0.8378
ABP (16, 4)	malonaldehyde	3	64	4	2	0.790165
ABP (8, 8)	malonaldehyde	3	64	8	2	0.782246
ABP (4, 16)	malonaldehyde	3	64	16	2	0.743763
ABP (32, 4)	malonaldehyde	3	128	4	2	0.783953
ABP (16, 8)	malonaldehyde	3	128	8	2	0.794792
ABP (8, 16)	malonaldehyde	3	128	16	2	0.75891
ABP (64, 4)	malonaldehyde	3	256	4	2	0.788635
ABP (32, 8)	malonaldehyde	3	256	8	2	0.794179
ABP (16, 16)	malonaldehyde	3	256	16	2	0.742448
ABP (128, 4)	malonaldehyde	3	512	4	2	0.786145
ABP (64, 8)	malonaldehyde	3	512	8	2	0.810709
ABP (32, 16)	malonaldehyde	3	512	16	2	0.776188
ABP (256, 4)	malonaldehyde	3	1024	4	2	0.865902
ABP (128, 8)	malonaldehyde	3	1024	8	2	0.836098
ABP (64, 16)	malonaldehyde	3	1024	16	2	0.845052
ABP (16, 4)	malonaldehyde	4	64	4	2	0.784598
ABP (8, 8)	malonaldehyde	4	64	8	2	0.734002
ABP (4, 16)	malonaldehyde	4	64	16	2	0.781082
ABP (32, 4)	malonaldehyde	4	128	4	2	0.777882
ABP (16, 8)	malonaldehyde	4	128	8	2	0.740049
ABP (8, 16)	malonaldehyde	4	128	16	2	0.788296
ABP (64, 4)	malonaldehyde	4	256	4	2	0.792281
ABP (32, 8)	malonaldehyde	4	256	8	2	0.748406
ABP (16, 16)	malonaldehyde	4	256	16	2	0.793619
ABP (128, 4)	malonaldehyde	4	512	4	2	0.77554
ABP (64, 8)	malonaldehyde	4	512	8	2	0.75448
ABP (32, 16)	malonaldehyde	4	512	16	2	0.791197
ABP (256, 4)	malonaldehyde	4	1024	4	2	0.830162
ABP (128, 8)	malonaldehyde	4	1024	8	2	0.858421
ABP (64, 16)	malonaldehyde	4	1024	16	2	0.868456
ABP (16, 4)	malonaldehyde	5	64	4	2	0.742246
ABP (8, 8)	malonaldehyde	5	64	8	2	0.770929
ABP (4, 16)	malonaldehyde	5	64	16	2	0.784857
ABP (32, 4)	malonaldehyde	5	128	4	2	0.746643
ABP (16, 8)	malonaldehyde	5	128	8	2	0.788352
ABP (8, 16)	malonaldehyde	5	128	16	2	0.77924
ABP (64, 4)	malonaldehyde	5	256	4	2	0.756195
ABP (32, 8)	malonaldehyde	5	256	8	2	0.791454
ABP (16, 16)	malonaldehyde	5	256	16	2	0.768626
ABP (128, 4)	malonaldehyde	5	512	4	2	0.741969
ABP (64, 8)	malonaldehyde	5	512	8	2	0.794963
ABP (32, 16)	malonaldehyde	5	512	16	2	0.784616
ABP (256, 4)	malonaldehyde	5	1024	4	2	0.813031
ABP (128, 8)	malonaldehyde	5	1024	8	2	0.8592
ABP (64, 16)	malonaldehyde	5	1024	16	2	0.882797
ABP (16, 4)	malonaldehyde	6	64	4	2	0.781995
ABP (8, 8)	malonaldehyde	6	64	8	2	0.784262
ABP (4, 16)	malonaldehyde	6	64	16	2	0.753517
ABP (32, 4)	malonaldehyde	6	128	4	2	0.797124
ABP (16, 8)	malonaldehyde	6	128	8	2	0.802702
ABP (8, 16)	malonaldehyde	6	128	16	2	0.754619
ABP (64, 4)	malonaldehyde	6	256	4	2	0.785413
ABP (32, 8)	malonaldehyde	6	256	8	2	0.783678
ABP (16, 16)	malonaldehyde	6	256	16	2	0.808157
ABP (128, 4)	malonaldehyde	6	512	4	2	0.782323
ABP (64, 8)	malonaldehyde	6	512	8	2	0.797287
ABP (32, 16)	malonaldehyde	6	512	16	2	0.814237
ABP (256, 4)	malonaldehyde	6	1024	4	2	0.850208
ABP (128, 8)	malonaldehyde	6	1024	8	2	0.854511
ABP (64, 16)	malonaldehyde	6	1024	16	2	0.825061
ABP (16, 4)	malonaldehyde	7	64	4	2	0.76945
ABP (8, 8)	malonaldehyde	7	64	8	2	0.7513
ABP (4, 16)	malonaldehyde	7	64	16	2	0.794436
ABP (32, 4)	malonaldehyde	7	128	4	2	0.776657
ABP (16, 8)	malonaldehyde	7	128	8	2	0.76051
ABP (8, 16)	malonaldehyde	7	128	16	2	0.803197
ABP (64, 4)	malonaldehyde	7	256	4	2	0.777036
ABP (32, 8)	malonaldehyde	7	256	8	2	0.74406
ABP (16, 16)	malonaldehyde	7	256	16	2	0.78725
ABP (128, 4)	malonaldehyde	7	512	4	2	0.795452
ABP (64, 8)	malonaldehyde	7	512	8	2	0.75137
ABP (32, 16)	malonaldehyde	7	512	16	2	0.793218
ABP (256, 4)	malonaldehyde	7	1024	4	2	0.867213
ABP (128, 8)	malonaldehyde	7	1024	8	2	0.87434
ABP (64, 16)	malonaldehyde	7	1024	16	2	0.85189
ABP (16, 4)	malonaldehyde	8	64	4	2	0.739343
ABP (8, 8)	malonaldehyde	8	64	8	2	0.784786
ABP (4, 16)	malonaldehyde	8	64	16	2	0.853274
ABP (32, 4)	malonaldehyde	8	128	4	2	0.741896
ABP (16, 8)	malonaldehyde	8	128	8	2	0.80119
ABP (8, 16)	malonaldehyde	8	128	16	2	0.807018
ABP (64, 4)	malonaldehyde	8	256	4	2	0.751916
ABP (32, 8)	malonaldehyde	8	256	8	2	0.783039
ABP (16, 16)	malonaldehyde	8	256	16	2	0.800206
ABP (128, 4)	malonaldehyde	8	512	4	2	0.755182
ABP (64, 8)	malonaldehyde	8	512	8	2	0.77199
ABP (32, 16)	malonaldehyde	8	512	16	2	0.862386
ABP (256, 4)	malonaldehyde	8	1024	4	2	0.841473
ABP (128, 8)	malonaldehyde	8	1024	8	2	0.864277
ABP (64, 16)	malonaldehyde	8	1024	16	2	0.854608
ABP (16, 4)	malonaldehyde	9	64	4	2	0.794385
ABP (8, 8)	malonaldehyde	9	64	8	2	0.804046
ABP (4, 16)	malonaldehyde	9	64	16	2	0.737284
ABP (32, 4)	malonaldehyde	9	128	4	2	0.777138
ABP (16, 8)	malonaldehyde	9	128	8	2	0.795767
ABP (8, 16)	malonaldehyde	9	128	16	2	0.751804
ABP (64, 4)	malonaldehyde	9	256	4	2	0.800508
ABP (32, 8)	malonaldehyde	9	256	8	2	0.800249
ABP (16, 16)	malonaldehyde	9	256	16	2	0.755791
ABP (128, 4)	malonaldehyde	9	512	4	2	0.785679
ABP (64, 8)	malonaldehyde	9	512	8	2	0.784886
ABP (32, 16)	malonaldehyde	9	512	16	2	0.752636
ABP (256, 4)	malonaldehyde	9	1024	4	2	0.858575
ABP (128, 8)	malonaldehyde	9	1024	8	2	0.865347
ABP (64, 16)	malonaldehyde	9	1024	16	2	0.838977
Sum	malonaldehyde	0	0	0	0	0.701677
Sum	malonaldehyde	1	0	0	0	0.727269
Sum	malonaldehyde	2	0	0	0	0.73282
Sum	malonaldehyde	3	0	0	0	0.692992
Sum	malonaldehyde	4	0	0	0	0.718537
Sum	malonaldehyde	5	0	0	0	0.744633
Sum	malonaldehyde	6	0	0	0	0.68511
Sum	malonaldehyde	7	0	0	0	0.718945
Sum	malonaldehyde	8	0	0	0	0.707166
Sum	malonaldehyde	9	0	0	0	0.681355
ABP (16, 4)	QM7	0	64	4	2	2.75662
ABP (8, 8)	QM7	0	64	8	2	2.66822
ABP (4, 16)	QM7	0	64	16	2	2.66734
ABP (32, 4)	QM7	0	128	4	2	2.75737
ABP (16, 8)	QM7	0	128	8	2	2.6654
ABP (8, 16)	QM7	0	128	16	2	2.72415
ABP (64, 4)	QM7	0	256	4	2	2.83234
ABP (32, 8)	QM7	0	256	8	2	2.73901
ABP (16, 16)	QM7	0	256	16	2	2.72669
ABP (128, 4)	QM7	0	512	4	2	2.89776
ABP (64, 8)	QM7	0	512	8	2	3.00648
ABP (32, 16)	QM7	0	512	16	2	3.15942
ABP (256, 4)	QM7	0	1024	4	2	3.79195
ABP (128, 8)	QM7	0	1024	8	2	3.83686
ABP (64, 16)	QM7	0	1024	16	2	3.92048
ABP (16, 4)	QM7	1	64	4	2	2.79241
ABP (8, 8)	QM7	1	64	8	2	2.63338
ABP (4, 16)	QM7	1	64	16	2	2.64937
ABP (32, 4)	QM7	1	128	4	2	2.75105
ABP (16, 8)	QM7	1	128	8	2	2.72055
ABP (8, 16)	QM7	1	128	16	2	2.67266
ABP (64, 4)	QM7	1	256	4	2	2.70086
ABP (32, 8)	QM7	1	256	8	2	2.70379
ABP (16, 16)	QM7	1	256	16	2	2.846
ABP (128, 4)	QM7	1	512	4	2	2.88273
ABP (64, 8)	QM7	1	512	8	2	2.96446
ABP (32, 16)	QM7	1	512	16	2	2.98099
ABP (256, 4)	QM7	1	1024	4	2	3.79235
ABP (128, 8)	QM7	1	1024	8	2	3.794
ABP (64, 16)	QM7	1	1024	16	2	3.82109
ABP (16, 4)	QM7	2	64	4	2	2.68683
ABP (8, 8)	QM7	2	64	8	2	2.79888
ABP (4, 16)	QM7	2	64	16	2	2.78487
ABP (32, 4)	QM7	2	128	4	2	2.68195
ABP (16, 8)	QM7	2	128	8	2	2.7417
ABP (8, 16)	QM7	2	128	16	2	2.68399
ABP (64, 4)	QM7	2	256	4	2	2.67928
ABP (32, 8)	QM7	2	256	8	2	3.26212
ABP (16, 16)	QM7	2	256	16	2	2.81966
ABP (128, 4)	QM7	2	512	4	2	2.93605
ABP (64, 8)	QM7	2	512	8	2	2.90858
ABP (32, 16)	QM7	2	512	16	2	2.94258
ABP (256, 4)	QM7	2	1024	4	2	3.79849
ABP (128, 8)	QM7	2	1024	8	2	3.82521
ABP (64, 16)	QM7	2	1024	16	2	3.85754
ABP (16, 4)	QM7	3	64	4	2	2.64101
ABP (8, 8)	QM7	3	64	8	2	2.73762
ABP (4, 16)	QM7	3	64	16	2	2.76223
ABP (32, 4)	QM7	3	128	4	2	2.65746
ABP (16, 8)	QM7	3	128	8	2	2.66723
ABP (8, 16)	QM7	3	128	16	2	2.71756
ABP (64, 4)	QM7	3	256	4	2	2.65842
ABP (32, 8)	QM7	3	256	8	2	2.97728
ABP (16, 16)	QM7	3	256	16	2	2.75423
ABP (128, 4)	QM7	3	512	4	2	2.94094
ABP (64, 8)	QM7	3	512	8	2	2.98498
ABP (32, 16)	QM7	3	512	16	2	2.95059
ABP (256, 4)	QM7	3	1024	4	2	3.86678
ABP (128, 8)	QM7	3	1024	8	2	3.90171
ABP (64, 16)	QM7	3	1024	16	2	3.80935
ABP (16, 4)	QM7	4	64	4	2	2.67954
ABP (8, 8)	QM7	4	64	8	2	2.70004
ABP (4, 16)	QM7	4	64	16	2	2.7196
ABP (32, 4)	QM7	4	128	4	2	2.79666
ABP (16, 8)	QM7	4	128	8	2	2.79621
ABP (8, 16)	QM7	4	128	16	2	3.4664
ABP (64, 4)	QM7	4	256	4	2	2.78214
ABP (32, 8)	QM7	4	256	8	2	2.70193
ABP (16, 16)	QM7	4	256	16	2	2.75203
ABP (128, 4)	QM7	4	512	4	2	2.88638
ABP (64, 8)	QM7	4	512	8	2	2.93994
ABP (32, 16)	QM7	4	512	16	2	2.98286
ABP (256, 4)	QM7	4	1024	4	2	4.4522
ABP (128, 8)	QM7	4	1024	8	2	4.44791
ABP (64, 16)	QM7	4	1024	16	2	4.40914
ABP (16, 4)	QM7	5	64	4	2	2.69802
ABP (8, 8)	QM7	5	64	8	2	2.81838
ABP (4, 16)	QM7	5	64	16	2	2.80196
ABP (32, 4)	QM7	5	128	4	2	2.70119
ABP (16, 8)	QM7	5	128	8	2	2.71932
ABP (8, 16)	QM7	5	128	16	2	2.75213
ABP (64, 4)	QM7	5	256	4	2	2.73763
ABP (32, 8)	QM7	5	256	8	2	2.69228
ABP (16, 16)	QM7	5	256	16	2	2.79649
ABP (128, 4)	QM7	5	512	4	2	2.90966
ABP (64, 8)	QM7	5	512	8	2	2.95759
ABP (32, 16)	QM7	5	512	16	2	2.96986
ABP (256, 4)	QM7	5	1024	4	2	3.90828
ABP (128, 8)	QM7	5	1024	8	2	3.93362
ABP (64, 16)	QM7	5	1024	16	2	3.83861
ABP (16, 4)	QM7	6	64	4	2	2.67815
ABP (8, 8)	QM7	6	64	8	2	2.83389
ABP (4, 16)	QM7	6	64	16	2	2.78084
ABP (32, 4)	QM7	6	128	4	2	2.65934
ABP (16, 8)	QM7	6	128	8	2	2.67879
ABP (8, 16)	QM7	6	128	16	2	2.69348
ABP (64, 4)	QM7	6	256	4	2	2.68284
ABP (32, 8)	QM7	6	256	8	2	3.07172
ABP (16, 16)	QM7	6	256	16	2	2.76943
ABP (128, 4)	QM7	6	512	4	2	3.0317
ABP (64, 8)	QM7	6	512	8	2	2.9194
ABP (32, 16)	QM7	6	512	16	2	2.942
ABP (256, 4)	QM7	6	1024	4	2	3.78235
ABP (128, 8)	QM7	6	1024	8	2	3.80118
ABP (64, 16)	QM7	6	1024	16	2	3.7881
ABP (16, 4)	QM7	7	64	4	2	2.64487
ABP (8, 8)	QM7	7	64	8	2	2.74442
ABP (4, 16)	QM7	7	64	16	2	2.78058
ABP (32, 4)	QM7	7	128	4	2	2.6914
ABP (16, 8)	QM7	7	128	8	2	2.75963
ABP (8, 16)	QM7	7	128	16	2	2.66271
ABP (64, 4)	QM7	7	256	4	2	2.80083
ABP (32, 8)	QM7	7	256	8	2	2.73838
ABP (16, 16)	QM7	7	256	16	2	2.75099
ABP (128, 4)	QM7	7	512	4	2	2.92069
ABP (64, 8)	QM7	7	512	8	2	2.91504
ABP (32, 16)	QM7	7	512	16	2	2.93498
ABP (256, 4)	QM7	7	1024	4	2	3.8228
ABP (128, 8)	QM7	7	1024	8	2	3.82144
ABP (64, 16)	QM7	7	1024	16	2	3.83599
ABP (16, 4)	QM7	8	64	4	2	2.87553
ABP (8, 8)	QM7	8	64	8	2	2.69795
ABP (4, 16)	QM7	8	64	16	2	2.6961
ABP (32, 4)	QM7	8	128	4	2	2.88724
ABP (16, 8)	QM7	8	128	8	2	2.77736
ABP (8, 16)	QM7	8	128	16	2	2.75282
ABP (64, 4)	QM7	8	256	4	2	3.68011
ABP (32, 8)	QM7	8	256	8	2	2.67935
ABP (16, 16)	QM7	8	256	16	2	2.73879
ABP (128, 4)	QM7	8	512	4	2	2.91554
ABP (64, 8)	QM7	8	512	8	2	2.98534
ABP (32, 16)	QM7	8	512	16	2	3.04254
ABP (256, 4)	QM7	8	1024	4	2	3.88119
ABP (128, 8)	QM7	8	1024	8	2	3.93841
ABP (64, 16)	QM7	8	1024	16	2	3.89599
ABP (16, 4)	QM7	9	64	4	2	2.74304
ABP (8, 8)	QM7	9	64	8	2	2.68874
ABP (4, 16)	QM7	9	64	16	2	2.67622
ABP (32, 4)	QM7	9	128	4	2	2.7604
ABP (16, 8)	QM7	9	128	8	2	2.72338
ABP (8, 16)	QM7	9	128	16	2	2.7056
ABP (64, 4)	QM7	9	256	4	2	2.76226
ABP (32, 8)	QM7	9	256	8	2	2.68292
ABP (16, 16)	QM7	9	256	16	2	2.71722
ABP (128, 4)	QM7	9	512	4	2	2.88181
ABP (64, 8)	QM7	9	512	8	2	2.99727
ABP (32, 16)	QM7	9	512	16	2	2.95342
ABP (256, 4)	QM7	9	1024	4	2	4.48499
ABP (128, 8)	QM7	9	1024	8	2	4.45917
ABP (64, 16)	QM7	9	1024	16	2	4.43608
Sum	QM7	0	0	0	0	2.49917
Sum	QM7	1	0	0	0	2.73535
Sum	QM7	2	0	0	0	2.40023
Sum	QM7	3	0	0	0	2.48093
Sum	QM7	4	0	0	0	2.50903
Sum	QM7	5	0	0	0	2.49643
Sum	QM7	6	0	0	0	2.46
Sum	QM7	7	0	0	0	2.50887
Sum	QM7	8	0	0	0	2.45604
Sum	QM7	9	0	0	0	2.45275
ABP (16, 4)	QM8	0	64	4	2	6.53653
ABP (8, 8)	QM8	0	64	8	2	6.99276
ABP (4, 16)	QM8	0	64	16	2	6.90252
ABP (32, 4)	QM8	0	128	4	2	6.59042
ABP (16, 8)	QM8	0	128	8	2	6.57801
ABP (8, 16)	QM8	0	128	16	2	6.86684
ABP (64, 4)	QM8	0	256	4	2	6.60909
ABP (32, 8)	QM8	0	256	8	2	6.97398
ABP (16, 16)	QM8	0	256	16	2	6.80853
ABP (128, 4)	QM8	0	512	4	2	7.51072
ABP (64, 8)	QM8	0	512	8	2	7.47865
ABP (32, 16)	QM8	0	512	16	2	7.45204
ABP (256, 4)	QM8	0	1024	4	2	10.279
ABP (128, 8)	QM8	0	1024	8	2	10.1801
ABP (64, 16)	QM8	0	1024	16	2	10.16
ABP (16, 4)	QM8	1	64	4	2	6.58837
ABP (8, 8)	QM8	1	64	8	2	6.78858
ABP (4, 16)	QM8	1	64	16	2	6.89432
ABP (32, 4)	QM8	1	128	4	2	7.02302
ABP (16, 8)	QM8	1	128	8	2	6.74858
ABP (8, 16)	QM8	1	128	16	2	6.6045
ABP (64, 4)	QM8	1	256	4	2	6.67348
ABP (32, 8)	QM8	1	256	8	2	6.85503
ABP (16, 16)	QM8	1	256	16	2	6.81383
ABP (128, 4)	QM8	1	512	4	2	7.45409
ABP (64, 8)	QM8	1	512	8	2	7.36036
ABP (32, 16)	QM8	1	512	16	2	7.44561
ABP (256, 4)	QM8	1	1024	4	2	10.0647
ABP (128, 8)	QM8	1	1024	8	2	10.2431
ABP (64, 16)	QM8	1	1024	16	2	10.2038
ABP (16, 4)	QM8	2	64	4	2	7.00608
ABP (8, 8)	QM8	2	64	8	2	6.63282
ABP (4, 16)	QM8	2	64	16	2	6.59169
ABP (32, 4)	QM8	2	128	4	2	6.54391
ABP (16, 8)	QM8	2	128	8	2	6.7254
ABP (8, 16)	QM8	2	128	16	2	6.71391
ABP (64, 4)	QM8	2	256	4	2	6.96145
ABP (32, 8)	QM8	2	256	8	2	6.83111
ABP (16, 16)	QM8	2	256	16	2	7.16803
ABP (128, 4)	QM8	2	512	4	2	7.52983
ABP (64, 8)	QM8	2	512	8	2	7.5307
ABP (32, 16)	QM8	2	512	16	2	7.67344
ABP (256, 4)	QM8	2	1024	4	2	10.1783
ABP (128, 8)	QM8	2	1024	8	2	10.2242
ABP (64, 16)	QM8	2	1024	16	2	10.2284
ABP (16, 4)	QM8	3	64	4	2	6.71869
ABP (8, 8)	QM8	3	64	8	2	6.59881
ABP (4, 16)	QM8	3	64	16	2	6.67402
ABP (32, 4)	QM8	3	128	4	2	6.56753
ABP (16, 8)	QM8	3	128	8	2	6.87868
ABP (8, 16)	QM8	3	128	16	2	6.63334
ABP (64, 4)	QM8	3	256	4	2	6.76461
ABP (32, 8)	QM8	3	256	8	2	6.71025
ABP (16, 16)	QM8	3	256	16	2	7.11273
ABP (128, 4)	QM8	3	512	4	2	7.35278
ABP (64, 8)	QM8	3	512	8	2	7.69161
ABP (32, 16)	QM8	3	512	16	2	7.57868
ABP (256, 4)	QM8	3	1024	4	2	10.2372
ABP (128, 8)	QM8	3	1024	8	2	10.076
ABP (64, 16)	QM8	3	1024	16	2	10.5705
ABP (16, 4)	QM8	4	64	4	2	6.58294
ABP (8, 8)	QM8	4	64	8	2	6.9811
ABP (4, 16)	QM8	4	64	16	2	6.81133
ABP (32, 4)	QM8	4	128	4	2	6.82686
ABP (16, 8)	QM8	4	128	8	2	6.64075
ABP (8, 16)	QM8	4	128	16	2	6.85188
ABP (64, 4)	QM8	4	256	4	2	6.60166
ABP (32, 8)	QM8	4	256	8	2	6.79407
ABP (16, 16)	QM8	4	256	16	2	6.80957
ABP (128, 4)	QM8	4	512	4	2	7.41959
ABP (64, 8)	QM8	4	512	8	2	7.36826
ABP (32, 16)	QM8	4	512	16	2	7.44032
ABP (256, 4)	QM8	4	1024	4	2	10.2458
ABP (128, 8)	QM8	4	1024	8	2	10.1877
ABP (64, 16)	QM8	4	1024	16	2	10.1143
ABP (16, 4)	QM8	5	64	4	2	6.53846
ABP (8, 8)	QM8	5	64	8	2	6.81954
ABP (4, 16)	QM8	5	64	16	2	6.88121
ABP (32, 4)	QM8	5	128	4	2	6.82684
ABP (16, 8)	QM8	5	128	8	2	6.59734
ABP (8, 16)	QM8	5	128	16	2	6.95015
ABP (64, 4)	QM8	5	256	4	2	6.68944
ABP (32, 8)	QM8	5	256	8	2	6.78871
ABP (16, 16)	QM8	5	256	16	2	6.77082
ABP (128, 4)	QM8	5	512	4	2	7.68239
ABP (64, 8)	QM8	5	512	8	2	7.40943
ABP (32, 16)	QM8	5	512	16	2	7.45884
ABP (256, 4)	QM8	5	1024	4	2	10.0949
ABP (128, 8)	QM8	5	1024	8	2	10.3138
ABP (64, 16)	QM8	5	1024	16	2	10.3521
ABP (16, 4)	QM8	6	64	4	2	6.84981
ABP (8, 8)	QM8	6	64	8	2	6.59852
ABP (4, 16)	QM8	6	64	16	2	6.6193
ABP (32, 4)	QM8	6	128	4	2	6.50228
ABP (16, 8)	QM8	6	128	8	2	6.93169
ABP (8, 16)	QM8	6	128	16	2	6.69281
ABP (64, 4)	QM8	6	256	4	2	6.96548
ABP (32, 8)	QM8	6	256	8	2	6.63067
ABP (16, 16)	QM8	6	256	16	2	7.09319
ABP (128, 4)	QM8	6	512	4	2	7.45006
ABP (64, 8)	QM8	6	512	8	2	7.69552
ABP (32, 16)	QM8	6	512	16	2	7.63372
ABP (256, 4)	QM8	6	1024	4	2	10.2982
ABP (128, 8)	QM8	6	1024	8	2	10.0933
ABP (64, 16)	QM8	6	1024	16	2	10.2899
ABP (16, 4)	QM8	7	64	4	2	6.77197
ABP (8, 8)	QM8	7	64	8	2	6.55498
ABP (4, 16)	QM8	7	64	16	2	6.6991
ABP (32, 4)	QM8	7	128	4	2	6.62108
ABP (16, 8)	QM8	7	128	8	2	6.59851
ABP (8, 16)	QM8	7	128	16	2	6.61193
ABP (64, 4)	QM8	7	256	4	2	6.76705
ABP (32, 8)	QM8	7	256	8	2	6.67468
ABP (16, 16)	QM8	7	256	16	2	6.77562
ABP (128, 4)	QM8	7	512	4	2	7.3254
ABP (64, 8)	QM8	7	512	8	2	7.48648
ABP (32, 16)	QM8	7	512	16	2	7.66386
ABP (256, 4)	QM8	7	1024	4	2	10.1537
ABP (128, 8)	QM8	7	1024	8	2	10.179
ABP (64, 16)	QM8	7	1024	16	2	10.2625
ABP (16, 4)	QM8	8	64	4	2	6.59724
ABP (8, 8)	QM8	8	64	8	2	6.89245
ABP (4, 16)	QM8	8	64	16	2	6.95605
ABP (32, 4)	QM8	8	128	4	2	6.70913
ABP (16, 8)	QM8	8	128	8	2	6.79216
ABP (8, 16)	QM8	8	128	16	2	7.05466
ABP (64, 4)	QM8	8	256	4	2	6.67497
ABP (32, 8)	QM8	8	256	8	2	6.80932
ABP (16, 16)	QM8	8	256	16	2	6.92753
ABP (128, 4)	QM8	8	512	4	2	7.56566
ABP (64, 8)	QM8	8	512	8	2	7.38623
ABP (32, 16)	QM8	8	512	16	2	7.44402
ABP (256, 4)	QM8	8	1024	4	2	10.2697
ABP (128, 8)	QM8	8	1024	8	2	10.0876
ABP (64, 16)	QM8	8	1024	16	2	10.1486
ABP (16, 4)	QM8	9	64	4	2	6.54756
ABP (8, 8)	QM8	9	64	8	2	7.1616
ABP (4, 16)	QM8	9	64	16	2	7.04182
ABP (32, 4)	QM8	9	128	4	2	6.87819
ABP (16, 8)	QM8	9	128	8	2	6.75945
ABP (8, 16)	QM8	9	128	16	2	6.88302
ABP (64, 4)	QM8	9	256	4	2	6.66593
ABP (32, 8)	QM8	9	256	8	2	6.88616
ABP (16, 16)	QM8	9	256	16	2	6.90054
ABP (128, 4)	QM8	9	512	4	2	7.4576
ABP (64, 8)	QM8	9	512	8	2	7.35
ABP (32, 16)	QM8	9	512	16	2	7.47276
ABP (256, 4)	QM8	9	1024	4	2	10.0774
ABP (128, 8)	QM8	9	1024	8	2	10.307
ABP (64, 16)	QM8	9	1024	16	2	10.1756
Sum	QM8	0	0	0	0	5.78777
Sum	QM8	1	0	0	0	5.79404
Sum	QM8	2	0	0	0	6.13
Sum	QM8	3	0	0	0	5.93761
Sum	QM8	4	0	0	0	5.82302
Sum	QM8	5	0	0	0	5.80942
Sum	QM8	6	0	0	0	5.90502
Sum	QM8	7	0	0	0	5.99837
Sum	QM8	8	0	0	0	5.78686
Sum	QM8	9	0	0	0	6.05621
ABP (16, 4)	QM9	0	64	4	2	39.1986
ABP (8, 8)	QM9	0	64	8	2	39.1586
ABP (4, 16)	QM9	0	64	16	2	39.7651
ABP (32, 4)	QM9	0	128	4	2	39.2024
ABP (16, 8)	QM9	0	128	8	2	39.3347
ABP (8, 16)	QM9	0	128	16	2	41.2
ABP (64, 4)	QM9	0	256	4	2	39.6501
ABP (32, 8)	QM9	0	256	8	2	40.0775
ABP (16, 16)	QM9	0	256	16	2	40.5903
ABP (128, 4)	QM9	0	512	4	2	43.8288
ABP (64, 8)	QM9	0	512	8	2	44.0821
ABP (32, 16)	QM9	0	512	16	2	44.4912
ABP (256, 4)	QM9	0	1024	4	2	61.3622
ABP (128, 8)	QM9	0	1024	8	2	61.5127
ABP (64, 16)	QM9	0	1024	16	2	61.8159
ABP (16, 4)	QM9	1	64	4	2	38.7565
ABP (8, 8)	QM9	1	64	8	2	38.7604
ABP (4, 16)	QM9	1	64	16	2	39.66
ABP (32, 4)	QM9	1	128	4	2	38.8531
ABP (16, 8)	QM9	1	128	8	2	39.1355
ABP (8, 16)	QM9	1	128	16	2	39.8909
ABP (64, 4)	QM9	1	256	4	2	39.5424
ABP (32, 8)	QM9	1	256	8	2	39.4546
ABP (16, 16)	QM9	1	256	16	2	40.2558
ABP (128, 4)	QM9	1	512	4	2	43.9038
ABP (64, 8)	QM9	1	512	8	2	43.7394
ABP (32, 16)	QM9	1	512	16	2	44.5137
ABP (256, 4)	QM9	1	1024	4	2	62.679
ABP (128, 8)	QM9	1	1024	8	2	66.0169
ABP (64, 16)	QM9	1	1024	16	2	62.1017
ABP (16, 4)	QM9	2	64	4	2	40.9871
ABP (8, 8)	QM9	2	64	8	2	40.6909
ABP (4, 16)	QM9	2	64	16	2	41.2741
ABP (32, 4)	QM9	2	128	4	2	39.6821
ABP (16, 8)	QM9	2	128	8	2	39.5373
ABP (8, 16)	QM9	2	128	16	2	39.94
ABP (64, 4)	QM9	2	256	4	2	39.707
ABP (32, 8)	QM9	2	256	8	2	40.2554
ABP (16, 16)	QM9	2	256	16	2	40.5515
ABP (128, 4)	QM9	2	512	4	2	44.2725
ABP (64, 8)	QM9	2	512	8	2	44.391
ABP (32, 16)	QM9	2	512	16	2	44.5635
ABP (256, 4)	QM9	2	1024	4	2	61.7464
ABP (128, 8)	QM9	2	1024	8	2	61.3757
ABP (64, 16)	QM9	2	1024	16	2	61.5487
ABP (16, 4)	QM9	3	64	4	2	38.9734
ABP (8, 8)	QM9	3	64	8	2	40.0615
ABP (4, 16)	QM9	3	64	16	2	40.4073
ABP (32, 4)	QM9	3	128	4	2	39.284
ABP (16, 8)	QM9	3	128	8	2	40.0807
ABP (8, 16)	QM9	3	128	16	2	40.0185
ABP (64, 4)	QM9	3	256	4	2	40.0383
ABP (32, 8)	QM9	3	256	8	2	40.2082
ABP (16, 16)	QM9	3	256	16	2	40.5747
ABP (128, 4)	QM9	3	512	4	2	43.8342
ABP (64, 8)	QM9	3	512	8	2	43.9477
ABP (32, 16)	QM9	3	512	16	2	44.5143
ABP (256, 4)	QM9	3	1024	4	2	61.1109
ABP (128, 8)	QM9	3	1024	8	2	62.5538
ABP (64, 16)	QM9	3	1024	16	2	61.3485
ABP (16, 4)	QM9	4	64	4	2	39.2851
ABP (8, 8)	QM9	4	64	8	2	39.4336
ABP (4, 16)	QM9	4	64	16	2	39.6844
ABP (32, 4)	QM9	4	128	4	2	39.607
ABP (16, 8)	QM9	4	128	8	2	40.3233
ABP (8, 16)	QM9	4	128	16	2	42.6494
ABP (64, 4)	QM9	4	256	4	2	39.566
ABP (32, 8)	QM9	4	256	8	2	40.6443
ABP (16, 16)	QM9	4	256	16	2	41.6959
ABP (128, 4)	QM9	4	512	4	2	44.7511
ABP (64, 8)	QM9	4	512	8	2	44.6619
ABP (32, 16)	QM9	4	512	16	2	45.0162
ABP (256, 4)	QM9	4	1024	4	2	61.7095
ABP (128, 8)	QM9	4	1024	8	2	62.1584
ABP (64, 16)	QM9	4	1024	16	2	61.5422
ABP (16, 4)	QM9	5	64	4	2	39.2463
ABP (8, 8)	QM9	5	64	8	2	39.3102
ABP (4, 16)	QM9	5	64	16	2	39.7593
ABP (32, 4)	QM9	5	128	4	2	39.1277
ABP (16, 8)	QM9	5	128	8	2	39.3528
ABP (8, 16)	QM9	5	128	16	2	39.6823
ABP (64, 4)	QM9	5	256	4	2	39.6392
ABP (32, 8)	QM9	5	256	8	2	39.8281
ABP (16, 16)	QM9	5	256	16	2	40.4933
ABP (128, 4)	QM9	5	512	4	2	43.8754
ABP (64, 8)	QM9	5	512	8	2	44.3181
ABP (32, 16)	QM9	5	512	16	2	44.4602
ABP (256, 4)	QM9	5	1024	4	2	66.5609
ABP (128, 8)	QM9	5	1024	8	2	61.4127
ABP (64, 16)	QM9	5	1024	16	2	62.057
ABP (16, 4)	QM9	6	64	4	2	38.6675
ABP (8, 8)	QM9	6	64	8	2	38.7231
ABP (4, 16)	QM9	6	64	16	2	39.7977
ABP (32, 4)	QM9	6	128	4	2	39.5229
ABP (16, 8)	QM9	6	128	8	2	39.0379
ABP (8, 16)	QM9	6	128	16	2	39.2185
ABP (64, 4)	QM9	6	256	4	2	39.3002
ABP (32, 8)	QM9	6	256	8	2	39.4616
ABP (16, 16)	QM9	6	256	16	2	40.3148
ABP (128, 4)	QM9	6	512	4	2	43.6071
ABP (64, 8)	QM9	6	512	8	2	43.652
ABP (32, 16)	QM9	6	512	16	2	44.1541
ABP (256, 4)	QM9	6	1024	4	2	61.3482
ABP (128, 8)	QM9	6	1024	8	2	61.3784
ABP (64, 16)	QM9	6	1024	16	2	61.9961
ABP (16, 4)	QM9	7	64	4	2	40.9438
ABP (8, 8)	QM9	7	64	8	2	40.1775
ABP (4, 16)	QM9	7	64	16	2	39.9039
ABP (32, 4)	QM9	7	128	4	2	40.0357
ABP (16, 8)	QM9	7	128	8	2	39.8834
ABP (8, 16)	QM9	7	128	16	2	39.724
ABP (64, 4)	QM9	7	256	4	2	41.159
ABP (32, 8)	QM9	7	256	8	2	40.5323
ABP (16, 16)	QM9	7	256	16	2	41.2521
ABP (128, 4)	QM9	7	512	4	2	44.2241
ABP (64, 8)	QM9	7	512	8	2	44.4471
ABP (32, 16)	QM9	7	512	16	2	44.7101
ABP (256, 4)	QM9	7	1024	4	2	61.9839
ABP (128, 8)	QM9	7	1024	8	2	66.2372
ABP (64, 16)	QM9	7	1024	16	2	61.5213
ABP (16, 4)	QM9	8	64	4	2	38.9932
ABP (8, 8)	QM9	8	64	8	2	39.3332
ABP (4, 16)	QM9	8	64	16	2	39.9963
ABP (32, 4)	QM9	8	128	4	2	39.2964
ABP (16, 8)	QM9	8	128	8	2	39.8094
ABP (8, 16)	QM9	8	128	16	2	40.289
ABP (64, 4)	QM9	8	256	4	2	41.3432
ABP (32, 8)	QM9	8	256	8	2	39.8373
ABP (16, 16)	QM9	8	256	16	2	41.3647
ABP (128, 4)	QM9	8	512	4	2	43.9686
ABP (64, 8)	QM9	8	512	8	2	43.9566
ABP (32, 16)	QM9	8	512	16	2	45.04
ABP (256, 4)	QM9	8	1024	4	2	62.3033
ABP (128, 8)	QM9	8	1024	8	2	61.3631
ABP (64, 16)	QM9	8	1024	16	2	61.8603
ABP (16, 4)	QM9	9	64	4	2	39.4558
ABP (8, 8)	QM9	9	64	8	2	40.4492
ABP (4, 16)	QM9	9	64	16	2	41.15
ABP (32, 4)	QM9	9	128	4	2	40.5658
ABP (16, 8)	QM9	9	128	8	2	39.7093
ABP (8, 16)	QM9	9	128	16	2	40.8349
ABP (64, 4)	QM9	9	256	4	2	39.798
ABP (32, 8)	QM9	9	256	8	2	39.8819
ABP (16, 16)	QM9	9	256	16	2	40.6626
ABP (128, 4)	QM9	9	512	4	2	44.0163
ABP (64, 8)	QM9	9	512	8	2	44.0656
ABP (32, 16)	QM9	9	512	16	2	45.4154
ABP (256, 4)	QM9	9	1024	4	2	61.6292
ABP (128, 8)	QM9	9	1024	8	2	62.09
ABP (64, 16)	QM9	9	1024	16	2	66.5304
Sum	QM9	0	0	0	0	34.3918
Sum	QM9	1	0	0	0	34.3008
Sum	QM9	2	0	0	0	34.3922
Sum	QM9	3	0	0	0	34.7449
Sum	QM9	4	0	0	0	35.0178
Sum	QM9	5	0	0	0	34.3498
Sum	QM9	6	0	0	0	34.2367
Sum	QM9	7	0	0	0	35.6685
Sum	QM9	8	0	0	0	34.691
Sum	QM9	9	0	0	0	34.8276
ABP (16, 4)	QMugs	0	64	4	2	731.398
ABP (8, 8)	QMugs	0	64	8	2	751.82
ABP (4, 16)	QMugs	0	64	16	2	804.335
ABP (32, 4)	QMugs	0	128	4	2	744.407
ABP (16, 8)	QMugs	0	128	8	2	766.619
ABP (8, 16)	QMugs	0	128	16	2	825.681
ABP (64, 4)	QMugs	0	256	4	2	796.251
ABP (32, 8)	QMugs	0	256	8	2	802.884
ABP (16, 16)	QMugs	0	256	16	2	859.054
ABP (128, 4)	QMugs	0	512	4	2	917.846
ABP (64, 8)	QMugs	0	512	8	2	972.35
ABP (32, 16)	QMugs	0	512	16	2	982.812
ABP (256, 4)	QMugs	0	1024	4	2	1419.11
ABP (128, 8)	QMugs	0	1024	8	2	1371.57
ABP (64, 16)	QMugs	0	1024	16	2	1352.4
ABP (16, 4)	QMugs	1	64	4	2	717.66
ABP (8, 8)	QMugs	1	64	8	2	750.18
ABP (4, 16)	QMugs	1	64	16	2	825.044
ABP (32, 4)	QMugs	1	128	4	2	739.437
ABP (16, 8)	QMugs	1	128	8	2	756.714
ABP (8, 16)	QMugs	1	128	16	2	821.106
ABP (64, 4)	QMugs	1	256	4	2	831.079
ABP (32, 8)	QMugs	1	256	8	2	801.141
ABP (16, 16)	QMugs	1	256	16	2	893.448
ABP (128, 4)	QMugs	1	512	4	2	943.686
ABP (64, 8)	QMugs	1	512	8	2	931.927
ABP (32, 16)	QMugs	1	512	16	2	969.096
ABP (256, 4)	QMugs	1	1024	4	2	1337.88
ABP (128, 8)	QMugs	1	1024	8	2	1395.55
ABP (64, 16)	QMugs	1	1024	16	2	1376.96
ABP (16, 4)	QMugs	2	64	4	2	728.802
ABP (8, 8)	QMugs	2	64	8	2	742.349
ABP (4, 16)	QMugs	2	64	16	2	810.893
ABP (32, 4)	QMugs	2	128	4	2	730.569
ABP (16, 8)	QMugs	2	128	8	2	765.267
ABP (8, 16)	QMugs	2	128	16	2	813.97
ABP (64, 4)	QMugs	2	256	4	2	791.057
ABP (32, 8)	QMugs	2	256	8	2	822.812
ABP (16, 16)	QMugs	2	256	16	2	859.312
ABP (128, 4)	QMugs	2	512	4	2	906.855
ABP (64, 8)	QMugs	2	512	8	2	921.674
ABP (32, 16)	QMugs	2	512	16	2	977.633
ABP (256, 4)	QMugs	2	1024	4	2	1341.87
ABP (128, 8)	QMugs	2	1024	8	2	1336.39
ABP (64, 16)	QMugs	2	1024	16	2	1385.12
ABP (16, 4)	QMugs	3	64	4	2	723.732
ABP (8, 8)	QMugs	3	64	8	2	777.758
ABP (4, 16)	QMugs	3	64	16	2	814.876
ABP (32, 4)	QMugs	3	128	4	2	757.452
ABP (16, 8)	QMugs	3	128	8	2	761.623
ABP (8, 16)	QMugs	3	128	16	2	841.48
ABP (64, 4)	QMugs	3	256	4	2	777.585
ABP (32, 8)	QMugs	3	256	8	2	812.77
ABP (16, 16)	QMugs	3	256	16	2	861.593
ABP (128, 4)	QMugs	3	512	4	2	907.151
ABP (64, 8)	QMugs	3	512	8	2	920.825
ABP (32, 16)	QMugs	3	512	16	2	973.914
ABP (256, 4)	QMugs	3	1024	4	2	1324.82
ABP (128, 8)	QMugs	3	1024	8	2	1324.23
ABP (64, 16)	QMugs	3	1024	16	2	1365.41
ABP (16, 4)	QMugs	4	64	4	2	748.039
ABP (8, 8)	QMugs	4	64	8	2	746.675
ABP (4, 16)	QMugs	4	64	16	2	853.612
ABP (32, 4)	QMugs	4	128	4	2	734.642
ABP (16, 8)	QMugs	4	128	8	2	763.308
ABP (8, 16)	QMugs	4	128	16	2	822.095
ABP (64, 4)	QMugs	4	256	4	2	776.331
ABP (32, 8)	QMugs	4	256	8	2	850.015
ABP (16, 16)	QMugs	4	256	16	2	853.632
ABP (128, 4)	QMugs	4	512	4	2	894.22
ABP (64, 8)	QMugs	4	512	8	2	962.438
ABP (32, 16)	QMugs	4	512	16	2	975.793
ABP (256, 4)	QMugs	4	1024	4	2	1323.23
ABP (128, 8)	QMugs	4	1024	8	2	1335.09
ABP (64, 16)	QMugs	4	1024	16	2	1393.85
ABP (16, 4)	QMugs	5	64	4	2	732.069
ABP (8, 8)	QMugs	5	64	8	2	750.625
ABP (4, 16)	QMugs	5	64	16	2	807.707
ABP (32, 4)	QMugs	5	128	4	2	792.31
ABP (16, 8)	QMugs	5	128	8	2	773.615
ABP (8, 16)	QMugs	5	128	16	2	851.635
ABP (64, 4)	QMugs	5	256	4	2	807.615
ABP (32, 8)	QMugs	5	256	8	2	823.34
ABP (16, 16)	QMugs	5	256	16	2	861.46
ABP (128, 4)	QMugs	5	512	4	2	905.783
ABP (64, 8)	QMugs	5	512	8	2	923.104
ABP (32, 16)	QMugs	5	512	16	2	1000.23
ABP (256, 4)	QMugs	5	1024	4	2	1350.47
ABP (128, 8)	QMugs	5	1024	8	2	1338.48
ABP (64, 16)	QMugs	5	1024	16	2	1368.19
ABP (16, 4)	QMugs	6	64	4	2	760.903
ABP (8, 8)	QMugs	6	64	8	2	750.765
ABP (4, 16)	QMugs	6	64	16	2	804.113
ABP (32, 4)	QMugs	6	128	4	2	744.578
ABP (16, 8)	QMugs	6	128	8	2	765.078
ABP (8, 16)	QMugs	6	128	16	2	818.127
ABP (64, 4)	QMugs	6	256	4	2	777.48
ABP (32, 8)	QMugs	6	256	8	2	802.701
ABP (16, 16)	QMugs	6	256	16	2	859.119
ABP (128, 4)	QMugs	6	512	4	2	901.382
ABP (64, 8)	QMugs	6	512	8	2	924.002
ABP (32, 16)	QMugs	6	512	16	2	984.467
ABP (256, 4)	QMugs	6	1024	4	2	1345.35
ABP (128, 8)	QMugs	6	1024	8	2	1321.24
ABP (64, 16)	QMugs	6	1024	16	2	1411.19
ABP (16, 4)	QMugs	7	64	4	2	743.553
ABP (8, 8)	QMugs	7	64	8	2	750.697
ABP (4, 16)	QMugs	7	64	16	2	807.588
ABP (32, 4)	QMugs	7	128	4	2	738.568
ABP (16, 8)	QMugs	7	128	8	2	786.574
ABP (8, 16)	QMugs	7	128	16	2	825.477
ABP (64, 4)	QMugs	7	256	4	2	778.778
ABP (32, 8)	QMugs	7	256	8	2	800.62
ABP (16, 16)	QMugs	7	256	16	2	858.22
ABP (128, 4)	QMugs	7	512	4	2	902.907
ABP (64, 8)	QMugs	7	512	8	2	912.776
ABP (32, 16)	QMugs	7	512	16	2	1034.17
ABP (256, 4)	QMugs	7	1024	4	2	1329.64
ABP (128, 8)	QMugs	7	1024	8	2	1415.68
ABP (64, 16)	QMugs	7	1024	16	2	1352.64
ABP (16, 4)	QMugs	8	64	4	2	780.942
ABP (8, 8)	QMugs	8	64	8	2	766.954
ABP (4, 16)	QMugs	8	64	16	2	836.154
ABP (32, 4)	QMugs	8	128	4	2	767.113
ABP (16, 8)	QMugs	8	128	8	2	810.813
ABP (8, 16)	QMugs	8	128	16	2	821.582
ABP (64, 4)	QMugs	8	256	4	2	767.91
ABP (32, 8)	QMugs	8	256	8	2	834.449
ABP (16, 16)	QMugs	8	256	16	2	860.197
ABP (128, 4)	QMugs	8	512	4	2	936.075
ABP (64, 8)	QMugs	8	512	8	2	919.699
ABP (32, 16)	QMugs	8	512	16	2	986.717
ABP (256, 4)	QMugs	8	1024	4	2	1376.34
ABP (128, 8)	QMugs	8	1024	8	2	1318.06
ABP (64, 16)	QMugs	8	1024	16	2	1438.12
ABP (16, 4)	QMugs	9	64	4	2	726.515
ABP (8, 8)	QMugs	9	64	8	2	756.075
ABP (4, 16)	QMugs	9	64	16	2	805.407
ABP (32, 4)	QMugs	9	128	4	2	735.234
ABP (16, 8)	QMugs	9	128	8	2	782.035
ABP (8, 16)	QMugs	9	128	16	2	818.326
ABP (64, 4)	QMugs	9	256	4	2	775.29
ABP (32, 8)	QMugs	9	256	8	2	803.818
ABP (16, 16)	QMugs	9	256	16	2	869.126
ABP (128, 4)	QMugs	9	512	4	2	910.825
ABP (64, 8)	QMugs	9	512	8	2	919.291
ABP (32, 16)	QMugs	9	512	16	2	977.495
ABP (256, 4)	QMugs	9	1024	4	2	1313.62
ABP (128, 8)	QMugs	9	1024	8	2	1344.46
ABP (64, 16)	QMugs	9	1024	16	2	1377.2
Sum	QMugs	0	0	0	0	705.045
Sum	QMugs	1	0	0	0	692.526
Sum	QMugs	2	0	0	0	674.955
Sum	QMugs	3	0	0	0	725.694
Sum	QMugs	4	0	0	0	669.535
Sum	QMugs	5	0	0	0	671.677
Sum	QMugs	6	0	0	0	665.874
Sum	QMugs	7	0	0	0	670.344
Sum	QMugs	8	0	0	0	675.06
Sum	QMugs	9	0	0	0	699.719
ABP (16, 4)	toluene	0	64	4	2	0.829885
ABP (8, 8)	toluene	0	64	8	2	0.814376
ABP (4, 16)	toluene	0	64	16	2	0.828349
ABP (32, 4)	toluene	0	128	4	2	0.839818
ABP (16, 8)	toluene	0	128	8	2	0.813329
ABP (8, 16)	toluene	0	128	16	2	0.831464
ABP (64, 4)	toluene	0	256	4	2	0.811146
ABP (32, 8)	toluene	0	256	8	2	0.791015
ABP (16, 16)	toluene	0	256	16	2	0.846414
ABP (128, 4)	toluene	0	512	4	2	0.870067
ABP (64, 8)	toluene	0	512	8	2	0.853027
ABP (32, 16)	toluene	0	512	16	2	0.859612
ABP (256, 4)	toluene	0	1024	4	2	0.976709
ABP (128, 8)	toluene	0	1024	8	2	0.946543
ABP (64, 16)	toluene	0	1024	16	2	0.957941
ABP (16, 4)	toluene	1	64	4	2	0.813863
ABP (8, 8)	toluene	1	64	8	2	0.829001
ABP (4, 16)	toluene	1	64	16	2	0.845653
ABP (32, 4)	toluene	1	128	4	2	0.817147
ABP (16, 8)	toluene	1	128	8	2	0.832876
ABP (8, 16)	toluene	1	128	16	2	0.818559
ABP (64, 4)	toluene	1	256	4	2	0.802169
ABP (32, 8)	toluene	1	256	8	2	0.822503
ABP (16, 16)	toluene	1	256	16	2	0.824688
ABP (128, 4)	toluene	1	512	4	2	0.827808
ABP (64, 8)	toluene	1	512	8	2	0.846467
ABP (32, 16)	toluene	1	512	16	2	0.871623
ABP (256, 4)	toluene	1	1024	4	2	0.954868
ABP (128, 8)	toluene	1	1024	8	2	0.959217
ABP (64, 16)	toluene	1	1024	16	2	0.975816
ABP (16, 4)	toluene	2	64	4	2	0.830476
ABP (8, 8)	toluene	2	64	8	2	0.83958
ABP (4, 16)	toluene	2	64	16	2	0.810367
ABP (32, 4)	toluene	2	128	4	2	0.820762
ABP (16, 8)	toluene	2	128	8	2	0.835237
ABP (8, 16)	toluene	2	128	16	2	0.798757
ABP (64, 4)	toluene	2	256	4	2	0.825742
ABP (32, 8)	toluene	2	256	8	2	0.823282
ABP (16, 16)	toluene	2	256	16	2	0.804442
ABP (128, 4)	toluene	2	512	4	2	0.866364
ABP (64, 8)	toluene	2	512	8	2	0.87023
ABP (32, 16)	toluene	2	512	16	2	0.838352
ABP (256, 4)	toluene	2	1024	4	2	0.934552
ABP (128, 8)	toluene	2	1024	8	2	0.967192
ABP (64, 16)	toluene	2	1024	16	2	0.955607
ABP (16, 4)	toluene	3	64	4	2	0.825387
ABP (8, 8)	toluene	3	64	8	2	0.807765
ABP (4, 16)	toluene	3	64	16	2	0.83928
ABP (32, 4)	toluene	3	128	4	2	0.827855
ABP (16, 8)	toluene	3	128	8	2	0.814178
ABP (8, 16)	toluene	3	128	16	2	0.814667
ABP (64, 4)	toluene	3	256	4	2	0.85643
ABP (32, 8)	toluene	3	256	8	2	0.808058
ABP (16, 16)	toluene	3	256	16	2	0.850894
ABP (128, 4)	toluene	3	512	4	2	0.846227
ABP (64, 8)	toluene	3	512	8	2	0.836331
ABP (32, 16)	toluene	3	512	16	2	0.867779
ABP (256, 4)	toluene	3	1024	4	2	0.96049
ABP (128, 8)	toluene	3	1024	8	2	0.931892
ABP (64, 16)	toluene	3	1024	16	2	0.945222
ABP (16, 4)	toluene	4	64	4	2	0.789814
ABP (8, 8)	toluene	4	64	8	2	0.819472
ABP (4, 16)	toluene	4	64	16	2	0.852844
ABP (32, 4)	toluene	4	128	4	2	0.823299
ABP (16, 8)	toluene	4	128	8	2	0.831124
ABP (8, 16)	toluene	4	128	16	2	0.845576
ABP (64, 4)	toluene	4	256	4	2	0.810762
ABP (32, 8)	toluene	4	256	8	2	0.838751
ABP (16, 16)	toluene	4	256	16	2	0.901219
ABP (128, 4)	toluene	4	512	4	2	0.819924
ABP (64, 8)	toluene	4	512	8	2	0.856028
ABP (32, 16)	toluene	4	512	16	2	0.864317
ABP (256, 4)	toluene	4	1024	4	2	0.967384
ABP (128, 8)	toluene	4	1024	8	2	0.957662
ABP (64, 16)	toluene	4	1024	16	2	1.0106
ABP (16, 4)	toluene	5	64	4	2	0.824621
ABP (8, 8)	toluene	5	64	8	2	0.837277
ABP (4, 16)	toluene	5	64	16	2	0.806828
ABP (32, 4)	toluene	5	128	4	2	0.835199
ABP (16, 8)	toluene	5	128	8	2	0.821513
ABP (8, 16)	toluene	5	128	16	2	0.812293
ABP (64, 4)	toluene	5	256	4	2	0.833683
ABP (32, 8)	toluene	5	256	8	2	0.845461
ABP (16, 16)	toluene	5	256	16	2	0.815198
ABP (128, 4)	toluene	5	512	4	2	0.857564
ABP (64, 8)	toluene	5	512	8	2	0.854369
ABP (32, 16)	toluene	5	512	16	2	0.82079
ABP (256, 4)	toluene	5	1024	4	2	0.955058
ABP (128, 8)	toluene	5	1024	8	2	0.976699
ABP (64, 16)	toluene	5	1024	16	2	0.948358
ABP (16, 4)	toluene	6	64	4	2	0.848724
ABP (8, 8)	toluene	6	64	8	2	0.805817
ABP (4, 16)	toluene	6	64	16	2	0.843812
ABP (32, 4)	toluene	6	128	4	2	0.840836
ABP (16, 8)	toluene	6	128	8	2	0.804271
ABP (8, 16)	toluene	6	128	16	2	0.842114
ABP (64, 4)	toluene	6	256	4	2	0.846308
ABP (32, 8)	toluene	6	256	8	2	0.810286
ABP (16, 16)	toluene	6	256	16	2	0.824513
ABP (128, 4)	toluene	6	512	4	2	0.85791
ABP (64, 8)	toluene	6	512	8	2	0.840004
ABP (32, 16)	toluene	6	512	16	2	0.844345
ABP (256, 4)	toluene	6	1024	4	2	0.974593
ABP (128, 8)	toluene	6	1024	8	2	0.953073
ABP (64, 16)	toluene	6	1024	16	2	0.951985
ABP (16, 4)	toluene	7	64	4	2	0.800463
ABP (8, 8)	toluene	7	64	8	2	0.830022
ABP (4, 16)	toluene	7	64	16	2	0.834787
ABP (32, 4)	toluene	7	128	4	2	0.791794
ABP (16, 8)	toluene	7	128	8	2	0.824883
ABP (8, 16)	toluene	7	128	16	2	0.844299
ABP (64, 4)	toluene	7	256	4	2	0.811239
ABP (32, 8)	toluene	7	256	8	2	0.818118
ABP (16, 16)	toluene	7	256	16	2	0.843802
ABP (128, 4)	toluene	7	512	4	2	0.838682
ABP (64, 8)	toluene	7	512	8	2	0.852229
ABP (32, 16)	toluene	7	512	16	2	0.86621
ABP (256, 4)	toluene	7	1024	4	2	0.928674
ABP (128, 8)	toluene	7	1024	8	2	0.942689
ABP (64, 16)	toluene	7	1024	16	2	0.969325
ABP (16, 4)	toluene	8	64	4	2	0.830281
ABP (8, 8)	toluene	8	64	8	2	0.834252
ABP (4, 16)	toluene	8	64	16	2	0.820996
ABP (32, 4)	toluene	8	128	4	2	0.817028
ABP (16, 8)	toluene	8	128	8	2	0.842668
ABP (8, 16)	toluene	8	128	16	2	0.816653
ABP (64, 4)	toluene	8	256	4	2	0.842174
ABP (32, 8)	toluene	8	256	8	2	0.869068
ABP (16, 16)	toluene	8	256	16	2	0.820001
ABP (128, 4)	toluene	8	512	4	2	0.860354
ABP (64, 8)	toluene	8	512	8	2	0.854175
ABP (32, 16)	toluene	8	512	16	2	0.851256
ABP (256, 4)	toluene	8	1024	4	2	0.942114
ABP (128, 8)	toluene	8	1024	8	2	1.0002
ABP (64, 16)	toluene	8	1024	16	2	0.928165
ABP (16, 4)	toluene	9	64	4	2	0.867785
ABP (8, 8)	toluene	9	64	8	2	0.807506
ABP (4, 16)	toluene	9	64	16	2	0.827094
ABP (32, 4)	toluene	9	128	4	2	0.853512
ABP (16, 8)	toluene	9	128	8	2	0.814569
ABP (8, 16)	toluene	9	128	16	2	0.852917
ABP (64, 4)	toluene	9	256	4	2	0.815632
ABP (32, 8)	toluene	9	256	8	2	0.823412
ABP (16, 16)	toluene	9	256	16	2	0.840203
ABP (128, 4)	toluene	9	512	4	2	0.854039
ABP (64, 8)	toluene	9	512	8	2	0.822923
ABP (32, 16)	toluene	9	512	16	2	0.862385
ABP (256, 4)	toluene	9	1024	4	2	0.978164
ABP (128, 8)	toluene	9	1024	8	2	0.95029
ABP (64, 16)	toluene	9	1024	16	2	0.975513
Sum	toluene	0	0	0	0	0.789705
Sum	toluene	1	0	0	0	0.793063
Sum	toluene	2	0	0	0	0.760085
Sum	toluene	3	0	0	0	0.762325
Sum	toluene	4	0	0	0	0.804248
Sum	toluene	5	0	0	0	0.789347
Sum	toluene	6	0	0	0	0.786493
Sum	toluene	7	0	0	0	0.761712
Sum	toluene	8	0	0	0	0.749924
Sum	toluene	9	0	0	0	0.783087

## Sheet: Times_DimeNet++
Model	Dataset	Iteration	ST hidden dim	ST # heads	ST # SABs	Time
ABP (16, 4)	aspirin	0	64	4	2	2.00736
ABP (8, 8)	aspirin	0	64	8	2	1.98596
ABP (4, 16)	aspirin	0	64	16	2	2.01138
ABP (32, 4)	aspirin	0	128	4	2	2.03018
ABP (16, 8)	aspirin	0	128	8	2	1.98184
ABP (8, 16)	aspirin	0	128	16	2	2.39791
ABP (64, 4)	aspirin	0	256	4	2	2.02084
ABP (32, 8)	aspirin	0	256	8	2	1.9987
ABP (16, 16)	aspirin	0	256	16	2	1.99719
ABP (128, 4)	aspirin	0	512	4	2	2.00902
ABP (64, 8)	aspirin	0	512	8	2	2.00623
ABP (32, 16)	aspirin	0	512	16	2	2.00188
ABP (256, 4)	aspirin	0	1024	4	2	2.03476
ABP (128, 8)	aspirin	0	1024	8	2	2.05839
ABP (64, 16)	aspirin	0	1024	16	2	2.05396
ABP (16, 4)	aspirin	1	64	4	2	2.00516
ABP (8, 8)	aspirin	1	64	8	2	1.98369
ABP (4, 16)	aspirin	1	64	16	2	2.01759
ABP (32, 4)	aspirin	1	128	4	2	1.99967
ABP (16, 8)	aspirin	1	128	8	2	2.01251
ABP (8, 16)	aspirin	1	128	16	2	1.9909
ABP (64, 4)	aspirin	1	256	4	2	2.02086
ABP (32, 8)	aspirin	1	256	8	2	2.01803
ABP (16, 16)	aspirin	1	256	16	2	2.03652
ABP (128, 4)	aspirin	1	512	4	2	2.03949
ABP (64, 8)	aspirin	1	512	8	2	2.01946
ABP (32, 16)	aspirin	1	512	16	2	2.03529
ABP (256, 4)	aspirin	1	1024	4	2	2.06551
ABP (128, 8)	aspirin	1	1024	8	2	2.04596
ABP (64, 16)	aspirin	1	1024	16	2	2.04888
ABP (16, 4)	aspirin	2	64	4	2	2.04557
ABP (8, 8)	aspirin	2	64	8	2	2.10317
ABP (4, 16)	aspirin	2	64	16	2	1.98653
ABP (32, 4)	aspirin	2	128	4	2	2.00883
ABP (16, 8)	aspirin	2	128	8	2	2.00365
ABP (8, 16)	aspirin	2	128	16	2	2.01349
ABP (64, 4)	aspirin	2	256	4	2	2.00946
ABP (32, 8)	aspirin	2	256	8	2	2.02291
ABP (16, 16)	aspirin	2	256	16	2	1.99519
ABP (128, 4)	aspirin	2	512	4	2	2.01397
ABP (64, 8)	aspirin	2	512	8	2	2.05207
ABP (32, 16)	aspirin	2	512	16	2	2.0022
ABP (256, 4)	aspirin	2	1024	4	2	2.09957
ABP (128, 8)	aspirin	2	1024	8	2	2.12761
ABP (64, 16)	aspirin	2	1024	16	2	2.33928
ABP (16, 4)	aspirin	3	64	4	2	2.00144
ABP (8, 8)	aspirin	3	64	8	2	2.004
ABP (4, 16)	aspirin	3	64	16	2	2.02998
ABP (32, 4)	aspirin	3	128	4	2	2.03931
ABP (16, 8)	aspirin	3	128	8	2	2.0017
ABP (8, 16)	aspirin	3	128	16	2	2.01525
ABP (64, 4)	aspirin	3	256	4	2	2.02498
ABP (32, 8)	aspirin	3	256	8	2	2.00279
ABP (16, 16)	aspirin	3	256	16	2	2.01693
ABP (128, 4)	aspirin	3	512	4	2	2.04862
ABP (64, 8)	aspirin	3	512	8	2	2.10605
ABP (32, 16)	aspirin	3	512	16	2	2.02095
ABP (256, 4)	aspirin	3	1024	4	2	2.03946
ABP (128, 8)	aspirin	3	1024	8	2	2.35265
ABP (64, 16)	aspirin	3	1024	16	2	2.03985
ABP (16, 4)	aspirin	4	64	4	2	1.98554
ABP (8, 8)	aspirin	4	64	8	2	2.0188
ABP (4, 16)	aspirin	4	64	16	2	2.01447
ABP (32, 4)	aspirin	4	128	4	2	1.99477
ABP (16, 8)	aspirin	4	128	8	2	1.99472
ABP (8, 16)	aspirin	4	128	16	2	2.03351
ABP (64, 4)	aspirin	4	256	4	2	1.9969
ABP (32, 8)	aspirin	4	256	8	2	2.00771
ABP (16, 16)	aspirin	4	256	16	2	2.08633
ABP (128, 4)	aspirin	4	512	4	2	1.99458
ABP (64, 8)	aspirin	4	512	8	2	2.01956
ABP (32, 16)	aspirin	4	512	16	2	2.11724
ABP (256, 4)	aspirin	4	1024	4	2	2.04843
ABP (128, 8)	aspirin	4	1024	8	2	2.04412
ABP (64, 16)	aspirin	4	1024	16	2	2.05892
ABP (16, 4)	aspirin	5	64	4	2	2.01126
ABP (8, 8)	aspirin	5	64	8	2	2.0061
ABP (4, 16)	aspirin	5	64	16	2	2.08581
ABP (32, 4)	aspirin	5	128	4	2	2.01922
ABP (16, 8)	aspirin	5	128	8	2	2.02691
ABP (8, 16)	aspirin	5	128	16	2	2.01215
ABP (64, 4)	aspirin	5	256	4	2	2.02111
ABP (32, 8)	aspirin	5	256	8	2	2.04086
ABP (16, 16)	aspirin	5	256	16	2	2.05656
ABP (128, 4)	aspirin	5	512	4	2	2.01813
ABP (64, 8)	aspirin	5	512	8	2	2.03309
ABP (32, 16)	aspirin	5	512	16	2	2.01614
ABP (256, 4)	aspirin	5	1024	4	2	2.05985
ABP (128, 8)	aspirin	5	1024	8	2	2.05625
ABP (64, 16)	aspirin	5	1024	16	2	2.13796
ABP (16, 4)	aspirin	6	64	4	2	2.00402
ABP (8, 8)	aspirin	6	64	8	2	1.99825
ABP (4, 16)	aspirin	6	64	16	2	2.01129
ABP (32, 4)	aspirin	6	128	4	2	2.0069
ABP (16, 8)	aspirin	6	128	8	2	1.99341
ABP (8, 16)	aspirin	6	128	16	2	2.02371
ABP (64, 4)	aspirin	6	256	4	2	2.06458
ABP (32, 8)	aspirin	6	256	8	2	1.97946
ABP (16, 16)	aspirin	6	256	16	2	1.9986
ABP (128, 4)	aspirin	6	512	4	2	2.01381
ABP (64, 8)	aspirin	6	512	8	2	1.98542
ABP (32, 16)	aspirin	6	512	16	2	2.01478
ABP (256, 4)	aspirin	6	1024	4	2	2.34693
ABP (128, 8)	aspirin	6	1024	8	2	2.12308
ABP (64, 16)	aspirin	6	1024	16	2	2.08681
ABP (16, 4)	aspirin	7	64	4	2	1.98786
ABP (8, 8)	aspirin	7	64	8	2	2.0417
ABP (4, 16)	aspirin	7	64	16	2	2.05273
ABP (32, 4)	aspirin	7	128	4	2	1.99193
ABP (16, 8)	aspirin	7	128	8	2	2.00977
ABP (8, 16)	aspirin	7	128	16	2	2.42207
ABP (64, 4)	aspirin	7	256	4	2	2.01094
ABP (32, 8)	aspirin	7	256	8	2	2.02777
ABP (16, 16)	aspirin	7	256	16	2	2.0592
ABP (128, 4)	aspirin	7	512	4	2	2.00725
ABP (64, 8)	aspirin	7	512	8	2	2.02586
ABP (32, 16)	aspirin	7	512	16	2	2.04875
ABP (256, 4)	aspirin	7	1024	4	2	2.032
ABP (128, 8)	aspirin	7	1024	8	2	2.06809
ABP (64, 16)	aspirin	7	1024	16	2	2.04444
ABP (16, 4)	aspirin	8	64	4	2	2.1121
ABP (8, 8)	aspirin	8	64	8	2	1.99982
ABP (4, 16)	aspirin	8	64	16	2	2.08794
ABP (32, 4)	aspirin	8	128	4	2	2.00893
ABP (16, 8)	aspirin	8	128	8	2	2.00465
ABP (8, 16)	aspirin	8	128	16	2	1.98836
ABP (64, 4)	aspirin	8	256	4	2	2.01774
ABP (32, 8)	aspirin	8	256	8	2	2.07155
ABP (16, 16)	aspirin	8	256	16	2	2.03178
ABP (128, 4)	aspirin	8	512	4	2	2.01008
ABP (64, 8)	aspirin	8	512	8	2	2.01652
ABP (32, 16)	aspirin	8	512	16	2	1.99743
ABP (256, 4)	aspirin	8	1024	4	2	2.05735
ABP (128, 8)	aspirin	8	1024	8	2	2.061
ABP (64, 16)	aspirin	8	1024	16	2	2.09978
ABP (16, 4)	aspirin	9	64	4	2	2.01625
ABP (8, 8)	aspirin	9	64	8	2	2.00181
ABP (4, 16)	aspirin	9	64	16	2	2.00236
ABP (32, 4)	aspirin	9	128	4	2	2.04971
ABP (16, 8)	aspirin	9	128	8	2	2.03179
ABP (8, 16)	aspirin	9	128	16	2	2.01689
ABP (64, 4)	aspirin	9	256	4	2	2.01631
ABP (32, 8)	aspirin	9	256	8	2	2.05257
ABP (16, 16)	aspirin	9	256	16	2	2.01665
ABP (128, 4)	aspirin	9	512	4	2	2.04248
ABP (64, 8)	aspirin	9	512	8	2	2.04299
ABP (32, 16)	aspirin	9	512	16	2	2.01638
ABP (256, 4)	aspirin	9	1024	4	2	2.04012
ABP (128, 8)	aspirin	9	1024	8	2	2.07
ABP (64, 16)	aspirin	9	1024	16	2	2.37126
Sum	aspirin	0	0	0	0	1.97824
Sum	aspirin	1	0	0	0	1.95506
Sum	aspirin	2	0	0	0	1.93539
Sum	aspirin	3	0	0	0	1.95802
Sum	aspirin	4	0	0	0	1.97526
Sum	aspirin	5	0	0	0	1.93984
Sum	aspirin	6	0	0	0	1.97133
Sum	aspirin	7	0	0	0	1.95321
Sum	aspirin	8	0	0	0	1.92464
Sum	aspirin	9	0	0	0	1.95313
ABP (16, 4)	benzene	0	64	4	2	1.43608
ABP (8, 8)	benzene	0	64	8	2	1.31311
ABP (4, 16)	benzene	0	64	16	2	1.44402
ABP (32, 4)	benzene	0	128	4	2	1.33004
ABP (16, 8)	benzene	0	128	8	2	1.33735
ABP (8, 16)	benzene	0	128	16	2	1.34449
ABP (64, 4)	benzene	0	256	4	2	1.31525
ABP (32, 8)	benzene	0	256	8	2	1.30422
ABP (16, 16)	benzene	0	256	16	2	1.3385
ABP (128, 4)	benzene	0	512	4	2	1.33781
ABP (64, 8)	benzene	0	512	8	2	1.33989
ABP (32, 16)	benzene	0	512	16	2	1.34432
ABP (256, 4)	benzene	0	1024	4	2	1.31832
ABP (128, 8)	benzene	0	1024	8	2	1.38241
ABP (64, 16)	benzene	0	1024	16	2	1.37609
ABP (16, 4)	benzene	1	64	4	2	1.36183
ABP (8, 8)	benzene	1	64	8	2	1.31203
ABP (4, 16)	benzene	1	64	16	2	1.33065
ABP (32, 4)	benzene	1	128	4	2	1.35608
ABP (16, 8)	benzene	1	128	8	2	1.345
ABP (8, 16)	benzene	1	128	16	2	1.34262
ABP (64, 4)	benzene	1	256	4	2	1.33687
ABP (32, 8)	benzene	1	256	8	2	1.33503
ABP (16, 16)	benzene	1	256	16	2	1.35036
ABP (128, 4)	benzene	1	512	4	2	1.32655
ABP (64, 8)	benzene	1	512	8	2	1.33746
ABP (32, 16)	benzene	1	512	16	2	1.35472
ABP (256, 4)	benzene	1	1024	4	2	1.34987
ABP (128, 8)	benzene	1	1024	8	2	1.3591
ABP (64, 16)	benzene	1	1024	16	2	1.3513
ABP (16, 4)	benzene	2	64	4	2	1.34565
ABP (8, 8)	benzene	2	64	8	2	1.30921
ABP (4, 16)	benzene	2	64	16	2	1.3495
ABP (32, 4)	benzene	2	128	4	2	1.33969
ABP (16, 8)	benzene	2	128	8	2	1.32576
ABP (8, 16)	benzene	2	128	16	2	1.3581
ABP (64, 4)	benzene	2	256	4	2	1.35598
ABP (32, 8)	benzene	2	256	8	2	1.34747
ABP (16, 16)	benzene	2	256	16	2	1.37863
ABP (128, 4)	benzene	2	512	4	2	1.32872
ABP (64, 8)	benzene	2	512	8	2	1.32726
ABP (32, 16)	benzene	2	512	16	2	1.44507
ABP (256, 4)	benzene	2	1024	4	2	1.33419
ABP (128, 8)	benzene	2	1024	8	2	1.42368
ABP (64, 16)	benzene	2	1024	16	2	1.39978
ABP (16, 4)	benzene	3	64	4	2	1.41433
ABP (8, 8)	benzene	3	64	8	2	1.34937
ABP (4, 16)	benzene	3	64	16	2	1.33679
ABP (32, 4)	benzene	3	128	4	2	1.43814
ABP (16, 8)	benzene	3	128	8	2	1.33525
ABP (8, 16)	benzene	3	128	16	2	1.36282
ABP (64, 4)	benzene	3	256	4	2	1.3667
ABP (32, 8)	benzene	3	256	8	2	1.33605
ABP (16, 16)	benzene	3	256	16	2	1.35794
ABP (128, 4)	benzene	3	512	4	2	1.33795
ABP (64, 8)	benzene	3	512	8	2	1.32134
ABP (32, 16)	benzene	3	512	16	2	1.3236
ABP (256, 4)	benzene	3	1024	4	2	1.35009
ABP (128, 8)	benzene	3	1024	8	2	1.3536
ABP (64, 16)	benzene	3	1024	16	2	1.36671
ABP (16, 4)	benzene	4	64	4	2	1.34186
ABP (8, 8)	benzene	4	64	8	2	1.37518
ABP (4, 16)	benzene	4	64	16	2	1.4223
ABP (32, 4)	benzene	4	128	4	2	1.32255
ABP (16, 8)	benzene	4	128	8	2	1.32421
ABP (8, 16)	benzene	4	128	16	2	1.31737
ABP (64, 4)	benzene	4	256	4	2	1.32169
ABP (32, 8)	benzene	4	256	8	2	1.42412
ABP (16, 16)	benzene	4	256	16	2	1.33819
ABP (128, 4)	benzene	4	512	4	2	1.32981
ABP (64, 8)	benzene	4	512	8	2	1.35157
ABP (32, 16)	benzene	4	512	16	2	1.34591
ABP (256, 4)	benzene	4	1024	4	2	1.4331
ABP (128, 8)	benzene	4	1024	8	2	1.33714
ABP (64, 16)	benzene	4	1024	16	2	1.33081
ABP (16, 4)	benzene	5	64	4	2	1.35495
ABP (8, 8)	benzene	5	64	8	2	1.32238
ABP (4, 16)	benzene	5	64	16	2	1.32857
ABP (32, 4)	benzene	5	128	4	2	1.39041
ABP (16, 8)	benzene	5	128	8	2	1.39136
ABP (8, 16)	benzene	5	128	16	2	1.43915
ABP (64, 4)	benzene	5	256	4	2	1.31261
ABP (32, 8)	benzene	5	256	8	2	1.30655
ABP (16, 16)	benzene	5	256	16	2	1.31927
ABP (128, 4)	benzene	5	512	4	2	1.31616
ABP (64, 8)	benzene	5	512	8	2	1.32833
ABP (32, 16)	benzene	5	512	16	2	1.3349
ABP (256, 4)	benzene	5	1024	4	2	1.35254
ABP (128, 8)	benzene	5	1024	8	2	1.34205
ABP (64, 16)	benzene	5	1024	16	2	1.3564
ABP (16, 4)	benzene	6	64	4	2	1.31475
ABP (8, 8)	benzene	6	64	8	2	1.37678
ABP (4, 16)	benzene	6	64	16	2	1.34161
ABP (32, 4)	benzene	6	128	4	2	1.34981
ABP (16, 8)	benzene	6	128	8	2	1.35387
ABP (8, 16)	benzene	6	128	16	2	1.3294
ABP (64, 4)	benzene	6	256	4	2	1.35114
ABP (32, 8)	benzene	6	256	8	2	1.35421
ABP (16, 16)	benzene	6	256	16	2	1.39165
ABP (128, 4)	benzene	6	512	4	2	1.34551
ABP (64, 8)	benzene	6	512	8	2	1.33546
ABP (32, 16)	benzene	6	512	16	2	1.44724
ABP (256, 4)	benzene	6	1024	4	2	1.34208
ABP (128, 8)	benzene	6	1024	8	2	1.34982
ABP (64, 16)	benzene	6	1024	16	2	1.32898
ABP (16, 4)	benzene	7	64	4	2	1.40464
ABP (8, 8)	benzene	7	64	8	2	1.3393
ABP (4, 16)	benzene	7	64	16	2	1.44714
ABP (32, 4)	benzene	7	128	4	2	1.3524
ABP (16, 8)	benzene	7	128	8	2	1.3241
ABP (8, 16)	benzene	7	128	16	2	1.41263
ABP (64, 4)	benzene	7	256	4	2	1.427
ABP (32, 8)	benzene	7	256	8	2	1.33225
ABP (16, 16)	benzene	7	256	16	2	1.46056
ABP (128, 4)	benzene	7	512	4	2	1.32802
ABP (64, 8)	benzene	7	512	8	2	1.30827
ABP (32, 16)	benzene	7	512	16	2	1.31889
ABP (256, 4)	benzene	7	1024	4	2	1.32655
ABP (128, 8)	benzene	7	1024	8	2	1.38372
ABP (64, 16)	benzene	7	1024	16	2	1.34428
ABP (16, 4)	benzene	8	64	4	2	1.3262
ABP (8, 8)	benzene	8	64	8	2	1.31277
ABP (4, 16)	benzene	8	64	16	2	1.3483
ABP (32, 4)	benzene	8	128	4	2	1.42871
ABP (16, 8)	benzene	8	128	8	2	1.3338
ABP (8, 16)	benzene	8	128	16	2	1.32914
ABP (64, 4)	benzene	8	256	4	2	1.32508
ABP (32, 8)	benzene	8	256	8	2	1.42264
ABP (16, 16)	benzene	8	256	16	2	1.44401
ABP (128, 4)	benzene	8	512	4	2	1.32634
ABP (64, 8)	benzene	8	512	8	2	1.32766
ABP (32, 16)	benzene	8	512	16	2	1.34429
ABP (256, 4)	benzene	8	1024	4	2	1.36458
ABP (128, 8)	benzene	8	1024	8	2	1.33468
ABP (64, 16)	benzene	8	1024	16	2	1.38009
ABP (16, 4)	benzene	9	64	4	2	1.42603
ABP (8, 8)	benzene	9	64	8	2	1.32754
ABP (4, 16)	benzene	9	64	16	2	1.3436
ABP (32, 4)	benzene	9	128	4	2	1.30944
ABP (16, 8)	benzene	9	128	8	2	1.34496
ABP (8, 16)	benzene	9	128	16	2	1.42973
ABP (64, 4)	benzene	9	256	4	2	1.36689
ABP (32, 8)	benzene	9	256	8	2	1.31541
ABP (16, 16)	benzene	9	256	16	2	1.32592
ABP (128, 4)	benzene	9	512	4	2	1.32389
ABP (64, 8)	benzene	9	512	8	2	1.32657
ABP (32, 16)	benzene	9	512	16	2	1.33454
ABP (256, 4)	benzene	9	1024	4	2	1.33749
ABP (128, 8)	benzene	9	1024	8	2	1.3518
ABP (64, 16)	benzene	9	1024	16	2	1.39757
Sum	benzene	0	0	0	0	1.29531
Sum	benzene	1	0	0	0	1.3328
Sum	benzene	2	0	0	0	1.25786
Sum	benzene	3	0	0	0	1.29474
Sum	benzene	4	0	0	0	1.35344
Sum	benzene	5	0	0	0	1.28767
Sum	benzene	6	0	0	0	1.26441
Sum	benzene	7	0	0	0	1.28231
Sum	benzene	8	0	0	0	1.26474
Sum	benzene	9	0	0	0	1.2747
ABP (16, 4)	ethanol	0	64	4	2	1.13305
ABP (8, 8)	ethanol	0	64	8	2	1.12897
ABP (4, 16)	ethanol	0	64	16	2	1.17084
ABP (32, 4)	ethanol	0	128	4	2	1.1021
ABP (16, 8)	ethanol	0	128	8	2	1.17998
ABP (8, 16)	ethanol	0	128	16	2	1.14292
ABP (64, 4)	ethanol	0	256	4	2	1.1251
ABP (32, 8)	ethanol	0	256	8	2	1.13284
ABP (16, 16)	ethanol	0	256	16	2	1.1037
ABP (128, 4)	ethanol	0	512	4	2	1.21773
ABP (64, 8)	ethanol	0	512	8	2	1.10794
ABP (32, 16)	ethanol	0	512	16	2	1.11118
ABP (256, 4)	ethanol	0	1024	4	2	1.1118
ABP (128, 8)	ethanol	0	1024	8	2	1.146
ABP (64, 16)	ethanol	0	1024	16	2	1.16509
ABP (16, 4)	ethanol	1	64	4	2	1.1329
ABP (8, 8)	ethanol	1	64	8	2	1.11023
ABP (4, 16)	ethanol	1	64	16	2	1.15558
ABP (32, 4)	ethanol	1	128	4	2	1.14029
ABP (16, 8)	ethanol	1	128	8	2	1.1469
ABP (8, 16)	ethanol	1	128	16	2	1.11117
ABP (64, 4)	ethanol	1	256	4	2	1.12871
ABP (32, 8)	ethanol	1	256	8	2	1.11178
ABP (16, 16)	ethanol	1	256	16	2	1.13973
ABP (128, 4)	ethanol	1	512	4	2	1.13736
ABP (64, 8)	ethanol	1	512	8	2	1.20994
ABP (32, 16)	ethanol	1	512	16	2	1.17835
ABP (256, 4)	ethanol	1	1024	4	2	1.15557
ABP (128, 8)	ethanol	1	1024	8	2	1.12965
ABP (64, 16)	ethanol	1	1024	16	2	1.13674
ABP (16, 4)	ethanol	2	64	4	2	1.21581
ABP (8, 8)	ethanol	2	64	8	2	1.12806
ABP (4, 16)	ethanol	2	64	16	2	1.23302
ABP (32, 4)	ethanol	2	128	4	2	1.12353
ABP (16, 8)	ethanol	2	128	8	2	1.10564
ABP (8, 16)	ethanol	2	128	16	2	1.15437
ABP (64, 4)	ethanol	2	256	4	2	1.1155
ABP (32, 8)	ethanol	2	256	8	2	1.19601
ABP (16, 16)	ethanol	2	256	16	2	1.15237
ABP (128, 4)	ethanol	2	512	4	2	1.10318
ABP (64, 8)	ethanol	2	512	8	2	1.10616
ABP (32, 16)	ethanol	2	512	16	2	1.131
ABP (256, 4)	ethanol	2	1024	4	2	1.20631
ABP (128, 8)	ethanol	2	1024	8	2	1.1148
ABP (64, 16)	ethanol	2	1024	16	2	1.12485
ABP (16, 4)	ethanol	3	64	4	2	1.10219
ABP (8, 8)	ethanol	3	64	8	2	1.20269
ABP (4, 16)	ethanol	3	64	16	2	1.13117
ABP (32, 4)	ethanol	3	128	4	2	1.10376
ABP (16, 8)	ethanol	3	128	8	2	1.10356
ABP (8, 16)	ethanol	3	128	16	2	1.14634
ABP (64, 4)	ethanol	3	256	4	2	1.11124
ABP (32, 8)	ethanol	3	256	8	2	1.13438
ABP (16, 16)	ethanol	3	256	16	2	1.13652
ABP (128, 4)	ethanol	3	512	4	2	1.16606
ABP (64, 8)	ethanol	3	512	8	2	1.13739
ABP (32, 16)	ethanol	3	512	16	2	1.10523
ABP (256, 4)	ethanol	3	1024	4	2	1.10236
ABP (128, 8)	ethanol	3	1024	8	2	1.13592
ABP (64, 16)	ethanol	3	1024	16	2	1.09899
ABP (16, 4)	ethanol	4	64	4	2	1.1214
ABP (8, 8)	ethanol	4	64	8	2	1.13947
ABP (4, 16)	ethanol	4	64	16	2	1.13298
ABP (32, 4)	ethanol	4	128	4	2	1.16924
ABP (16, 8)	ethanol	4	128	8	2	1.13035
ABP (8, 16)	ethanol	4	128	16	2	1.1097
ABP (64, 4)	ethanol	4	256	4	2	1.13368
ABP (32, 8)	ethanol	4	256	8	2	1.10145
ABP (16, 16)	ethanol	4	256	16	2	1.15121
ABP (128, 4)	ethanol	4	512	4	2	1.12504
ABP (64, 8)	ethanol	4	512	8	2	1.11178
ABP (32, 16)	ethanol	4	512	16	2	1.22516
ABP (256, 4)	ethanol	4	1024	4	2	1.14635
ABP (128, 8)	ethanol	4	1024	8	2	1.13427
ABP (64, 16)	ethanol	4	1024	16	2	1.24317
ABP (16, 4)	ethanol	5	64	4	2	1.2307
ABP (8, 8)	ethanol	5	64	8	2	1.08431
ABP (4, 16)	ethanol	5	64	16	2	1.09882
ABP (32, 4)	ethanol	5	128	4	2	1.1275
ABP (16, 8)	ethanol	5	128	8	2	1.08905
ABP (8, 16)	ethanol	5	128	16	2	1.18374
ABP (64, 4)	ethanol	5	256	4	2	1.21581
ABP (32, 8)	ethanol	5	256	8	2	1.19785
ABP (16, 16)	ethanol	5	256	16	2	1.14033
ABP (128, 4)	ethanol	5	512	4	2	1.1126
ABP (64, 8)	ethanol	5	512	8	2	1.15741
ABP (32, 16)	ethanol	5	512	16	2	1.14225
ABP (256, 4)	ethanol	5	1024	4	2	1.12929
ABP (128, 8)	ethanol	5	1024	8	2	1.11687
ABP (64, 16)	ethanol	5	1024	16	2	1.11944
ABP (16, 4)	ethanol	6	64	4	2	1.09436
ABP (8, 8)	ethanol	6	64	8	2	1.13216
ABP (4, 16)	ethanol	6	64	16	2	1.153
ABP (32, 4)	ethanol	6	128	4	2	1.10875
ABP (16, 8)	ethanol	6	128	8	2	1.14743
ABP (8, 16)	ethanol	6	128	16	2	1.13248
ABP (64, 4)	ethanol	6	256	4	2	1.22626
ABP (32, 8)	ethanol	6	256	8	2	1.14332
ABP (16, 16)	ethanol	6	256	16	2	1.14206
ABP (128, 4)	ethanol	6	512	4	2	1.11938
ABP (64, 8)	ethanol	6	512	8	2	1.12662
ABP (32, 16)	ethanol	6	512	16	2	1.21108
ABP (256, 4)	ethanol	6	1024	4	2	1.10183
ABP (128, 8)	ethanol	6	1024	8	2	1.13414
ABP (64, 16)	ethanol	6	1024	16	2	1.20259
ABP (16, 4)	ethanol	7	64	4	2	1.12265
ABP (8, 8)	ethanol	7	64	8	2	1.13789
ABP (4, 16)	ethanol	7	64	16	2	1.13336
ABP (32, 4)	ethanol	7	128	4	2	1.1276
ABP (16, 8)	ethanol	7	128	8	2	1.13217
ABP (8, 16)	ethanol	7	128	16	2	1.19679
ABP (64, 4)	ethanol	7	256	4	2	1.12737
ABP (32, 8)	ethanol	7	256	8	2	1.12586
ABP (16, 16)	ethanol	7	256	16	2	1.1424
ABP (128, 4)	ethanol	7	512	4	2	1.11547
ABP (64, 8)	ethanol	7	512	8	2	1.12098
ABP (32, 16)	ethanol	7	512	16	2	1.14412
ABP (256, 4)	ethanol	7	1024	4	2	1.15279
ABP (128, 8)	ethanol	7	1024	8	2	1.13953
ABP (64, 16)	ethanol	7	1024	16	2	1.11246
ABP (16, 4)	ethanol	8	64	4	2	1.21316
ABP (8, 8)	ethanol	8	64	8	2	1.13474
ABP (4, 16)	ethanol	8	64	16	2	1.09606
ABP (32, 4)	ethanol	8	128	4	2	1.14246
ABP (16, 8)	ethanol	8	128	8	2	1.10334
ABP (8, 16)	ethanol	8	128	16	2	1.17524
ABP (64, 4)	ethanol	8	256	4	2	1.10192
ABP (32, 8)	ethanol	8	256	8	2	1.1644
ABP (16, 16)	ethanol	8	256	16	2	1.14286
ABP (128, 4)	ethanol	8	512	4	2	1.14459
ABP (64, 8)	ethanol	8	512	8	2	1.12857
ABP (32, 16)	ethanol	8	512	16	2	1.13246
ABP (256, 4)	ethanol	8	1024	4	2	1.1315
ABP (128, 8)	ethanol	8	1024	8	2	1.11677
ABP (64, 16)	ethanol	8	1024	16	2	1.1403
ABP (16, 4)	ethanol	9	64	4	2	1.08955
ABP (8, 8)	ethanol	9	64	8	2	1.10675
ABP (4, 16)	ethanol	9	64	16	2	1.14299
ABP (32, 4)	ethanol	9	128	4	2	1.11922
ABP (16, 8)	ethanol	9	128	8	2	1.21194
ABP (8, 16)	ethanol	9	128	16	2	1.14044
ABP (64, 4)	ethanol	9	256	4	2	1.15345
ABP (32, 8)	ethanol	9	256	8	2	1.14997
ABP (16, 16)	ethanol	9	256	16	2	1.11451
ABP (128, 4)	ethanol	9	512	4	2	1.13169
ABP (64, 8)	ethanol	9	512	8	2	1.22506
ABP (32, 16)	ethanol	9	512	16	2	1.09265
ABP (256, 4)	ethanol	9	1024	4	2	1.11781
ABP (128, 8)	ethanol	9	1024	8	2	1.1547
ABP (64, 16)	ethanol	9	1024	16	2	1.1455
Sum	ethanol	0	0	0	0	1.0432
Sum	ethanol	1	0	0	0	1.07304
Sum	ethanol	2	0	0	0	1.04178
Sum	ethanol	3	0	0	0	1.03982
Sum	ethanol	4	0	0	0	1.07217
Sum	ethanol	5	0	0	0	1.04765
Sum	ethanol	6	0	0	0	1.06794
Sum	ethanol	7	0	0	0	1.04597
Sum	ethanol	8	0	0	0	1.04111
Sum	ethanol	9	0	0	0	1.06915
ABP (16, 4)	malonaldehyde	0	64	4	2	1.4056
ABP (8, 8)	malonaldehyde	0	64	8	2	1.4244
ABP (4, 16)	malonaldehyde	0	64	16	2	1.11148
ABP (32, 4)	malonaldehyde	0	128	4	2	1.14095
ABP (16, 8)	malonaldehyde	0	128	8	2	1.15032
ABP (8, 16)	malonaldehyde	0	128	16	2	10.6039
ABP (64, 4)	malonaldehyde	0	256	4	2	1.10493
ABP (32, 8)	malonaldehyde	0	256	8	2	4.11162
ABP (16, 16)	malonaldehyde	0	256	16	2	1.13256
ABP (128, 4)	malonaldehyde	0	512	4	2	1.10186
ABP (64, 8)	malonaldehyde	0	512	8	2	1.42817
ABP (32, 16)	malonaldehyde	0	512	16	2	1.41699
ABP (256, 4)	malonaldehyde	0	1024	4	2	1.11945
ABP (128, 8)	malonaldehyde	0	1024	8	2	1.12393
ABP (64, 16)	malonaldehyde	0	1024	16	2	1.10861
ABP (16, 4)	malonaldehyde	1	64	4	2	1.11993
ABP (8, 8)	malonaldehyde	1	64	8	2	1.13332
ABP (4, 16)	malonaldehyde	1	64	16	2	1.10912
ABP (32, 4)	malonaldehyde	1	128	4	2	1.19837
ABP (16, 8)	malonaldehyde	1	128	8	2	1.11261
ABP (8, 16)	malonaldehyde	1	128	16	2	1.15172
ABP (64, 4)	malonaldehyde	1	256	4	2	1.42193
ABP (32, 8)	malonaldehyde	1	256	8	2	1.11674
ABP (16, 16)	malonaldehyde	1	256	16	2	1.11206
ABP (128, 4)	malonaldehyde	1	512	4	2	1.14735
ABP (64, 8)	malonaldehyde	1	512	8	2	1.13522
ABP (32, 16)	malonaldehyde	1	512	16	2	1.16094
ABP (256, 4)	malonaldehyde	1	1024	4	2	1.12271
ABP (128, 8)	malonaldehyde	1	1024	8	2	1.12433
ABP (64, 16)	malonaldehyde	1	1024	16	2	1.13932
ABP (16, 4)	malonaldehyde	2	64	4	2	1.14532
ABP (8, 8)	malonaldehyde	2	64	8	2	1.12324
ABP (4, 16)	malonaldehyde	2	64	16	2	1.35688
ABP (32, 4)	malonaldehyde	2	128	4	2	1.39506
ABP (16, 8)	malonaldehyde	2	128	8	2	1.65768
ABP (8, 16)	malonaldehyde	2	128	16	2	1.12286
ABP (64, 4)	malonaldehyde	2	256	4	2	1.15957
ABP (32, 8)	malonaldehyde	2	256	8	2	1.37596
ABP (16, 16)	malonaldehyde	2	256	16	2	1.48518
ABP (128, 4)	malonaldehyde	2	512	4	2	1.1327
ABP (64, 8)	malonaldehyde	2	512	8	2	1.10684
ABP (32, 16)	malonaldehyde	2	512	16	2	1.12253
ABP (256, 4)	malonaldehyde	2	1024	4	2	1.09914
ABP (128, 8)	malonaldehyde	2	1024	8	2	1.11511
ABP (64, 16)	malonaldehyde	2	1024	16	2	1.11851
ABP (16, 4)	malonaldehyde	3	64	4	2	1.11582
ABP (8, 8)	malonaldehyde	3	64	8	2	1.10117
ABP (4, 16)	malonaldehyde	3	64	16	2	1.15382
ABP (32, 4)	malonaldehyde	3	128	4	2	1.25795
ABP (16, 8)	malonaldehyde	3	128	8	2	1.12739
ABP (8, 16)	malonaldehyde	3	128	16	2	1.13743
ABP (64, 4)	malonaldehyde	3	256	4	2	1.13257
ABP (32, 8)	malonaldehyde	3	256	8	2	1.1431
ABP (16, 16)	malonaldehyde	3	256	16	2	1.15111
ABP (128, 4)	malonaldehyde	3	512	4	2	1.44409
ABP (64, 8)	malonaldehyde	3	512	8	2	1.12477
ABP (32, 16)	malonaldehyde	3	512	16	2	1.11229
ABP (256, 4)	malonaldehyde	3	1024	4	2	1.1262
ABP (128, 8)	malonaldehyde	3	1024	8	2	1.14235
ABP (64, 16)	malonaldehyde	3	1024	16	2	1.08187
ABP (16, 4)	malonaldehyde	4	64	4	2	1.41955
ABP (8, 8)	malonaldehyde	4	64	8	2	1.11757
ABP (4, 16)	malonaldehyde	4	64	16	2	1.12207
ABP (32, 4)	malonaldehyde	4	128	4	2	1.10004
ABP (16, 8)	malonaldehyde	4	128	8	2	1.11026
ABP (8, 16)	malonaldehyde	4	128	16	2	1.12745
ABP (64, 4)	malonaldehyde	4	256	4	2	1.41884
ABP (32, 8)	malonaldehyde	4	256	8	2	1.13325
ABP (16, 16)	malonaldehyde	4	256	16	2	1.1046
ABP (128, 4)	malonaldehyde	4	512	4	2	1.08974
ABP (64, 8)	malonaldehyde	4	512	8	2	1.37604
ABP (32, 16)	malonaldehyde	4	512	16	2	1.12486
ABP (256, 4)	malonaldehyde	4	1024	4	2	1.1126
ABP (128, 8)	malonaldehyde	4	1024	8	2	1.12902
ABP (64, 16)	malonaldehyde	4	1024	16	2	1.1325
ABP (16, 4)	malonaldehyde	5	64	4	2	1.11418
ABP (8, 8)	malonaldehyde	5	64	8	2	1.62109
ABP (4, 16)	malonaldehyde	5	64	16	2	1.13216
ABP (32, 4)	malonaldehyde	5	128	4	2	1.2117
ABP (16, 8)	malonaldehyde	5	128	8	2	1.39078
ABP (8, 16)	malonaldehyde	5	128	16	2	1.47975
ABP (64, 4)	malonaldehyde	5	256	4	2	1.14781
ABP (32, 8)	malonaldehyde	5	256	8	2	1.09731
ABP (16, 16)	malonaldehyde	5	256	16	2	1.44551
ABP (128, 4)	malonaldehyde	5	512	4	2	1.14872
ABP (64, 8)	malonaldehyde	5	512	8	2	1.14711
ABP (32, 16)	malonaldehyde	5	512	16	2	1.38879
ABP (256, 4)	malonaldehyde	5	1024	4	2	1.16461
ABP (128, 8)	malonaldehyde	5	1024	8	2	1.12269
ABP (64, 16)	malonaldehyde	5	1024	16	2	1.11912
ABP (16, 4)	malonaldehyde	6	64	4	2	1.11043
ABP (8, 8)	malonaldehyde	6	64	8	2	1.14111
ABP (4, 16)	malonaldehyde	6	64	16	2	1.46979
ABP (32, 4)	malonaldehyde	6	128	4	2	1.48697
ABP (16, 8)	malonaldehyde	6	128	8	2	1.25022
ABP (8, 16)	malonaldehyde	6	128	16	2	1.11822
ABP (64, 4)	malonaldehyde	6	256	4	2	1.12047
ABP (32, 8)	malonaldehyde	6	256	8	2	1.70687
ABP (16, 16)	malonaldehyde	6	256	16	2	1.15103
ABP (128, 4)	malonaldehyde	6	512	4	2	1.12237
ABP (64, 8)	malonaldehyde	6	512	8	2	1.12005
ABP (32, 16)	malonaldehyde	6	512	16	2	1.13376
ABP (256, 4)	malonaldehyde	6	1024	4	2	1.1955
ABP (128, 8)	malonaldehyde	6	1024	8	2	1.11316
ABP (64, 16)	malonaldehyde	6	1024	16	2	1.14762
ABP (16, 4)	malonaldehyde	7	64	4	2	1.12489
ABP (8, 8)	malonaldehyde	7	64	8	2	1.11106
ABP (4, 16)	malonaldehyde	7	64	16	2	1.13376
ABP (32, 4)	malonaldehyde	7	128	4	2	1.17359
ABP (16, 8)	malonaldehyde	7	128	8	2	1.13275
ABP (8, 16)	malonaldehyde	7	128	16	2	1.13888
ABP (64, 4)	malonaldehyde	7	256	4	2	1.21695
ABP (32, 8)	malonaldehyde	7	256	8	2	1.15026
ABP (16, 16)	malonaldehyde	7	256	16	2	1.0927
ABP (128, 4)	malonaldehyde	7	512	4	2	1.39194
ABP (64, 8)	malonaldehyde	7	512	8	2	1.11982
ABP (32, 16)	malonaldehyde	7	512	16	2	1.11533
ABP (256, 4)	malonaldehyde	7	1024	4	2	1.13481
ABP (128, 8)	malonaldehyde	7	1024	8	2	1.10311
ABP (64, 16)	malonaldehyde	7	1024	16	2	1.12424
ABP (16, 4)	malonaldehyde	8	64	4	2	1.57329
ABP (8, 8)	malonaldehyde	8	64	8	2	1.11747
ABP (4, 16)	malonaldehyde	8	64	16	2	1.13381
ABP (32, 4)	malonaldehyde	8	128	4	2	1.09951
ABP (16, 8)	malonaldehyde	8	128	8	2	1.7212
ABP (8, 16)	malonaldehyde	8	128	16	2	1.10681
ABP (64, 4)	malonaldehyde	8	256	4	2	1.48976
ABP (32, 8)	malonaldehyde	8	256	8	2	1.12516
ABP (16, 16)	malonaldehyde	8	256	16	2	1.47214
ABP (128, 4)	malonaldehyde	8	512	4	2	1.09136
ABP (64, 8)	malonaldehyde	8	512	8	2	1.50543
ABP (32, 16)	malonaldehyde	8	512	16	2	1.12898
ABP (256, 4)	malonaldehyde	8	1024	4	2	1.11276
ABP (128, 8)	malonaldehyde	8	1024	8	2	1.17031
ABP (64, 16)	malonaldehyde	8	1024	16	2	1.11884
ABP (16, 4)	malonaldehyde	9	64	4	2	1.10396
ABP (8, 8)	malonaldehyde	9	64	8	2	1.36434
ABP (4, 16)	malonaldehyde	9	64	16	2	1.09745
ABP (32, 4)	malonaldehyde	9	128	4	2	1.36755
ABP (16, 8)	malonaldehyde	9	128	8	2	1.17954
ABP (8, 16)	malonaldehyde	9	128	16	2	1.41002
ABP (64, 4)	malonaldehyde	9	256	4	2	1.13591
ABP (32, 8)	malonaldehyde	9	256	8	2	1.11061
ABP (16, 16)	malonaldehyde	9	256	16	2	1.14248
ABP (128, 4)	malonaldehyde	9	512	4	2	1.14231
ABP (64, 8)	malonaldehyde	9	512	8	2	1.13752
ABP (32, 16)	malonaldehyde	9	512	16	2	1.65424
ABP (256, 4)	malonaldehyde	9	1024	4	2	1.12478
ABP (128, 8)	malonaldehyde	9	1024	8	2	1.10282
ABP (64, 16)	malonaldehyde	9	1024	16	2	1.1321
Sum	malonaldehyde	0	0	0	0	1.08746
Sum	malonaldehyde	1	0	0	0	1.07422
Sum	malonaldehyde	2	0	0	0	1.07651
Sum	malonaldehyde	3	0	0	0	1.3396
Sum	malonaldehyde	4	0	0	0	1.06435
Sum	malonaldehyde	5	0	0	0	1.0535
Sum	malonaldehyde	6	0	0	0	1.06319
Sum	malonaldehyde	7	0	0	0	1.34306
Sum	malonaldehyde	8	0	0	0	1.08117
Sum	malonaldehyde	9	0	0	0	1.06877
ABP (16, 4)	QM7	0	64	4	2	5.2405
ABP (8, 8)	QM7	0	64	8	2	5.05783
ABP (4, 16)	QM7	0	64	16	2	4.82826
ABP (32, 4)	QM7	0	128	4	2	4.90789
ABP (16, 8)	QM7	0	128	8	2	4.86962
ABP (8, 16)	QM7	0	128	16	2	5.17264
ABP (64, 4)	QM7	0	256	4	2	4.90543
ABP (32, 8)	QM7	0	256	8	2	4.94036
ABP (16, 16)	QM7	0	256	16	2	4.92726
ABP (128, 4)	QM7	0	512	4	2	4.9289
ABP (64, 8)	QM7	0	512	8	2	5.42106
ABP (32, 16)	QM7	0	512	16	2	5.07511
ABP (256, 4)	QM7	0	1024	4	2	5.29129
ABP (128, 8)	QM7	0	1024	8	2	5.20305
ABP (64, 16)	QM7	0	1024	16	2	5.28551
ABP (16, 4)	QM7	1	64	4	2	4.90879
ABP (8, 8)	QM7	1	64	8	2	5.43416
ABP (4, 16)	QM7	1	64	16	2	4.99576
ABP (32, 4)	QM7	1	128	4	2	4.95943
ABP (16, 8)	QM7	1	128	8	2	4.90075
ABP (8, 16)	QM7	1	128	16	2	4.95717
ABP (64, 4)	QM7	1	256	4	2	5.04246
ABP (32, 8)	QM7	1	256	8	2	4.94144
ABP (16, 16)	QM7	1	256	16	2	4.91782
ABP (128, 4)	QM7	1	512	4	2	5.3028
ABP (64, 8)	QM7	1	512	8	2	5.0069
ABP (32, 16)	QM7	1	512	16	2	4.99298
ABP (256, 4)	QM7	1	1024	4	2	5.68136
ABP (128, 8)	QM7	1	1024	8	2	5.41415
ABP (64, 16)	QM7	1	1024	16	2	5.2544
ABP (16, 4)	QM7	2	64	4	2	4.84469
ABP (8, 8)	QM7	2	64	8	2	5.13013
ABP (4, 16)	QM7	2	64	16	2	5.18774
ABP (32, 4)	QM7	2	128	4	2	4.81883
ABP (16, 8)	QM7	2	128	8	2	4.81768
ABP (8, 16)	QM7	2	128	16	2	4.86494
ABP (64, 4)	QM7	2	256	4	2	4.9772
ABP (32, 8)	QM7	2	256	8	2	4.89557
ABP (16, 16)	QM7	2	256	16	2	4.94893
ABP (128, 4)	QM7	2	512	4	2	5.13536
ABP (64, 8)	QM7	2	512	8	2	4.94476
ABP (32, 16)	QM7	2	512	16	2	4.956
ABP (256, 4)	QM7	2	1024	4	2	5.31329
ABP (128, 8)	QM7	2	1024	8	2	5.27729
ABP (64, 16)	QM7	2	1024	16	2	5.33256
ABP (16, 4)	QM7	3	64	4	2	5.04361
ABP (8, 8)	QM7	3	64	8	2	4.91314
ABP (4, 16)	QM7	3	64	16	2	4.89865
ABP (32, 4)	QM7	3	128	4	2	4.9389
ABP (16, 8)	QM7	3	128	8	2	4.98116
ABP (8, 16)	QM7	3	128	16	2	5.51021
ABP (64, 4)	QM7	3	256	4	2	4.95043
ABP (32, 8)	QM7	3	256	8	2	5.12003
ABP (16, 16)	QM7	3	256	16	2	4.96879
ABP (128, 4)	QM7	3	512	4	2	4.97578
ABP (64, 8)	QM7	3	512	8	2	5.12361
ABP (32, 16)	QM7	3	512	16	2	5.21716
ABP (256, 4)	QM7	3	1024	4	2	5.60287
ABP (128, 8)	QM7	3	1024	8	2	5.28406
ABP (64, 16)	QM7	3	1024	16	2	5.28492
ABP (16, 4)	QM7	4	64	4	2	4.98019
ABP (8, 8)	QM7	4	64	8	2	4.83402
ABP (4, 16)	QM7	4	64	16	2	4.85139
ABP (32, 4)	QM7	4	128	4	2	4.92515
ABP (16, 8)	QM7	4	128	8	2	5.16662
ABP (8, 16)	QM7	4	128	16	2	5.09803
ABP (64, 4)	QM7	4	256	4	2	4.91898
ABP (32, 8)	QM7	4	256	8	2	5.58876
ABP (16, 16)	QM7	4	256	16	2	4.93943
ABP (128, 4)	QM7	4	512	4	2	4.92218
ABP (64, 8)	QM7	4	512	8	2	4.98492
ABP (32, 16)	QM7	4	512	16	2	5.29593
ABP (256, 4)	QM7	4	1024	4	2	5.50784
ABP (128, 8)	QM7	4	1024	8	2	5.23809
ABP (64, 16)	QM7	4	1024	16	2	5.60723
ABP (16, 4)	QM7	5	64	4	2	4.91458
ABP (8, 8)	QM7	5	64	8	2	5.07725
ABP (4, 16)	QM7	5	64	16	2	5.20479
ABP (32, 4)	QM7	5	128	4	2	4.89433
ABP (16, 8)	QM7	5	128	8	2	4.88304
ABP (8, 16)	QM7	5	128	16	2	4.96006
ABP (64, 4)	QM7	5	256	4	2	4.97138
ABP (32, 8)	QM7	5	256	8	2	4.95276
ABP (16, 16)	QM7	5	256	16	2	5.03061
ABP (128, 4)	QM7	5	512	4	2	4.98502
ABP (64, 8)	QM7	5	512	8	2	4.98612
ABP (32, 16)	QM7	5	512	16	2	5.00541
ABP (256, 4)	QM7	5	1024	4	2	5.29894
ABP (128, 8)	QM7	5	1024	8	2	5.32215
ABP (64, 16)	QM7	5	1024	16	2	5.29582
ABP (16, 4)	QM7	6	64	4	2	5.03469
ABP (8, 8)	QM7	6	64	8	2	5.0986
ABP (4, 16)	QM7	6	64	16	2	4.88317
ABP (32, 4)	QM7	6	128	4	2	5.64788
ABP (16, 8)	QM7	6	128	8	2	4.90755
ABP (8, 16)	QM7	6	128	16	2	4.93732
ABP (64, 4)	QM7	6	256	4	2	4.92922
ABP (32, 8)	QM7	6	256	8	2	4.93202
ABP (16, 16)	QM7	6	256	16	2	4.94326
ABP (128, 4)	QM7	6	512	4	2	5.33176
ABP (64, 8)	QM7	6	512	8	2	4.9462
ABP (32, 16)	QM7	6	512	16	2	4.92794
ABP (256, 4)	QM7	6	1024	4	2	5.28275
ABP (128, 8)	QM7	6	1024	8	2	5.29125
ABP (64, 16)	QM7	6	1024	16	2	5.23371
ABP (16, 4)	QM7	7	64	4	2	4.91673
ABP (8, 8)	QM7	7	64	8	2	4.91211
ABP (4, 16)	QM7	7	64	16	2	4.90444
ABP (32, 4)	QM7	7	128	4	2	4.82094
ABP (16, 8)	QM7	7	128	8	2	5.32886
ABP (8, 16)	QM7	7	128	16	2	4.88192
ABP (64, 4)	QM7	7	256	4	2	4.84474
ABP (32, 8)	QM7	7	256	8	2	4.87314
ABP (16, 16)	QM7	7	256	16	2	4.8948
ABP (128, 4)	QM7	7	512	4	2	4.9535
ABP (64, 8)	QM7	7	512	8	2	4.9546
ABP (32, 16)	QM7	7	512	16	2	5.11176
ABP (256, 4)	QM7	7	1024	4	2	5.42344
ABP (128, 8)	QM7	7	1024	8	2	5.3526
ABP (64, 16)	QM7	7	1024	16	2	5.29083
ABP (16, 4)	QM7	8	64	4	2	4.86661
ABP (8, 8)	QM7	8	64	8	2	4.84363
ABP (4, 16)	QM7	8	64	16	2	4.8786
ABP (32, 4)	QM7	8	128	4	2	4.94232
ABP (16, 8)	QM7	8	128	8	2	5.25964
ABP (8, 16)	QM7	8	128	16	2	5.28633
ABP (64, 4)	QM7	8	256	4	2	5.0184
ABP (32, 8)	QM7	8	256	8	2	5.38475
ABP (16, 16)	QM7	8	256	16	2	5.51414
ABP (128, 4)	QM7	8	512	4	2	4.93435
ABP (64, 8)	QM7	8	512	8	2	5.99242
ABP (32, 16)	QM7	8	512	16	2	5.56448
ABP (256, 4)	QM7	8	1024	4	2	5.27302
ABP (128, 8)	QM7	8	1024	8	2	5.23964
ABP (64, 16)	QM7	8	1024	16	2	5.68633
ABP (16, 4)	QM7	9	64	4	2	5.16911
ABP (8, 8)	QM7	9	64	8	2	4.94172
ABP (4, 16)	QM7	9	64	16	2	4.97013
ABP (32, 4)	QM7	9	128	4	2	4.86852
ABP (16, 8)	QM7	9	128	8	2	4.89363
ABP (8, 16)	QM7	9	128	16	2	5.25156
ABP (64, 4)	QM7	9	256	4	2	5.4184
ABP (32, 8)	QM7	9	256	8	2	5.42964
ABP (16, 16)	QM7	9	256	16	2	5.02215
ABP (128, 4)	QM7	9	512	4	2	5.00649
ABP (64, 8)	QM7	9	512	8	2	4.97144
ABP (32, 16)	QM7	9	512	16	2	5.00747
ABP (256, 4)	QM7	9	1024	4	2	5.30231
ABP (128, 8)	QM7	9	1024	8	2	5.38634
ABP (64, 16)	QM7	9	1024	16	2	5.33138
Sum	QM7	0	0	0	0	5.36865
Sum	QM7	1	0	0	0	4.59738
Sum	QM7	2	0	0	0	4.54686
Sum	QM7	3	0	0	0	4.74927
Sum	QM7	4	0	0	0	4.65908
Sum	QM7	5	0	0	0	4.55828
Sum	QM7	6	0	0	0	4.52005
Sum	QM7	7	0	0	0	4.56467
Sum	QM7	8	0	0	0	4.82298
Sum	QM7	9	0	0	0	4.56882
ABP (16, 4)	QM8	0	64	4	2	21.8238
ABP (8, 8)	QM8	0	64	8	2	22.3277
ABP (4, 16)	QM8	0	64	16	2	24.111
ABP (32, 4)	QM8	0	128	4	2	21.9956
ABP (16, 8)	QM8	0	128	8	2	21.6941
ABP (8, 16)	QM8	0	128	16	2	21.9126
ABP (64, 4)	QM8	0	256	4	2	22.0415
ABP (32, 8)	QM8	0	256	8	2	21.7544
ABP (16, 16)	QM8	0	256	16	2	22.8873
ABP (128, 4)	QM8	0	512	4	2	23.3051
ABP (64, 8)	QM8	0	512	8	2	22.3868
ABP (32, 16)	QM8	0	512	16	2	22.2935
ABP (256, 4)	QM8	0	1024	4	2	23.0522
ABP (128, 8)	QM8	0	1024	8	2	23.0796
ABP (64, 16)	QM8	0	1024	16	2	22.9364
ABP (16, 4)	QM8	1	64	4	2	21.8441
ABP (8, 8)	QM8	1	64	8	2	23.9439
ABP (4, 16)	QM8	1	64	16	2	21.5931
ABP (32, 4)	QM8	1	128	4	2	21.782
ABP (16, 8)	QM8	1	128	8	2	22.3234
ABP (8, 16)	QM8	1	128	16	2	21.6276
ABP (64, 4)	QM8	1	256	4	2	21.9239
ABP (32, 8)	QM8	1	256	8	2	21.8119
ABP (16, 16)	QM8	1	256	16	2	21.8731
ABP (128, 4)	QM8	1	512	4	2	22.0513
ABP (64, 8)	QM8	1	512	8	2	21.8838
ABP (32, 16)	QM8	1	512	16	2	23.0316
ABP (256, 4)	QM8	1	1024	4	2	23.6754
ABP (128, 8)	QM8	1	1024	8	2	23.0581
ABP (64, 16)	QM8	1	1024	16	2	23.145
ABP (16, 4)	QM8	2	64	4	2	21.5503
ABP (8, 8)	QM8	2	64	8	2	21.5989
ABP (4, 16)	QM8	2	64	16	2	21.7279
ABP (32, 4)	QM8	2	128	4	2	21.5667
ABP (16, 8)	QM8	2	128	8	2	21.8806
ABP (8, 16)	QM8	2	128	16	2	22.1842
ABP (64, 4)	QM8	2	256	4	2	21.7638
ABP (32, 8)	QM8	2	256	8	2	21.7175
ABP (16, 16)	QM8	2	256	16	2	22.4526
ABP (128, 4)	QM8	2	512	4	2	22.0037
ABP (64, 8)	QM8	2	512	8	2	22.0669
ABP (32, 16)	QM8	2	512	16	2	24.4604
ABP (256, 4)	QM8	2	1024	4	2	23.043
ABP (128, 8)	QM8	2	1024	8	2	23.1898
ABP (64, 16)	QM8	2	1024	16	2	22.9893
ABP (16, 4)	QM8	3	64	4	2	22.6674
ABP (8, 8)	QM8	3	64	8	2	21.7533
ABP (4, 16)	QM8	3	64	16	2	22.8376
ABP (32, 4)	QM8	3	128	4	2	22.1986
ABP (16, 8)	QM8	3	128	8	2	21.9867
ABP (8, 16)	QM8	3	128	16	2	21.7982
ABP (64, 4)	QM8	3	256	4	2	24.2281
ABP (32, 8)	QM8	3	256	8	2	22.7711
ABP (16, 16)	QM8	3	256	16	2	21.656
ABP (128, 4)	QM8	3	512	4	2	22.1244
ABP (64, 8)	QM8	3	512	8	2	24.6923
ABP (32, 16)	QM8	3	512	16	2	22.2346
ABP (256, 4)	QM8	3	1024	4	2	23.2116
ABP (128, 8)	QM8	3	1024	8	2	24.0889
ABP (64, 16)	QM8	3	1024	16	2	23.3385
ABP (16, 4)	QM8	4	64	4	2	24.1347
ABP (8, 8)	QM8	4	64	8	2	21.8228
ABP (4, 16)	QM8	4	64	16	2	22.5568
ABP (32, 4)	QM8	4	128	4	2	21.9269
ABP (16, 8)	QM8	4	128	8	2	21.7907
ABP (8, 16)	QM8	4	128	16	2	21.8977
ABP (64, 4)	QM8	4	256	4	2	21.7682
ABP (32, 8)	QM8	4	256	8	2	22.3168
ABP (16, 16)	QM8	4	256	16	2	22.0443
ABP (128, 4)	QM8	4	512	4	2	21.9039
ABP (64, 8)	QM8	4	512	8	2	22.3083
ABP (32, 16)	QM8	4	512	16	2	22.1179
ABP (256, 4)	QM8	4	1024	4	2	23.234
ABP (128, 8)	QM8	4	1024	8	2	22.9413
ABP (64, 16)	QM8	4	1024	16	2	23.5547
ABP (16, 4)	QM8	5	64	4	2	21.5289
ABP (8, 8)	QM8	5	64	8	2	21.7297
ABP (4, 16)	QM8	5	64	16	2	21.6357
ABP (32, 4)	QM8	5	128	4	2	21.8815
ABP (16, 8)	QM8	5	128	8	2	22.344
ABP (8, 16)	QM8	5	128	16	2	21.6469
ABP (64, 4)	QM8	5	256	4	2	21.5594
ABP (32, 8)	QM8	5	256	8	2	24.3324
ABP (16, 16)	QM8	5	256	16	2	27.0135
ABP (128, 4)	QM8	5	512	4	2	23.0606
ABP (64, 8)	QM8	5	512	8	2	22.0437
ABP (32, 16)	QM8	5	512	16	2	23.2163
ABP (256, 4)	QM8	5	1024	4	2	22.9448
ABP (128, 8)	QM8	5	1024	8	2	23.0405
ABP (64, 16)	QM8	5	1024	16	2	23.9046
ABP (16, 4)	QM8	6	64	4	2	21.7278
ABP (8, 8)	QM8	6	64	8	2	21.7016
ABP (4, 16)	QM8	6	64	16	2	22.584
ABP (32, 4)	QM8	6	128	4	2	21.5763
ABP (16, 8)	QM8	6	128	8	2	22.4154
ABP (8, 16)	QM8	6	128	16	2	22.5212
ABP (64, 4)	QM8	6	256	4	2	22.9411
ABP (32, 8)	QM8	6	256	8	2	21.7045
ABP (16, 16)	QM8	6	256	16	2	22.2583
ABP (128, 4)	QM8	6	512	4	2	24.4831
ABP (64, 8)	QM8	6	512	8	2	22.6617
ABP (32, 16)	QM8	6	512	16	2	22.2775
ABP (256, 4)	QM8	6	1024	4	2	23.4405
ABP (128, 8)	QM8	6	1024	8	2	23.0185
ABP (64, 16)	QM8	6	1024	16	2	23.1476
ABP (16, 4)	QM8	7	64	4	2	22.7433
ABP (8, 8)	QM8	7	64	8	2	22.427
ABP (4, 16)	QM8	7	64	16	2	24.1726
ABP (32, 4)	QM8	7	128	4	2	21.874
ABP (16, 8)	QM8	7	128	8	2	22.255
ABP (8, 16)	QM8	7	128	16	2	21.8714
ABP (64, 4)	QM8	7	256	4	2	21.9884
ABP (32, 8)	QM8	7	256	8	2	21.8123
ABP (16, 16)	QM8	7	256	16	2	24.0189
ABP (128, 4)	QM8	7	512	4	2	21.9158
ABP (64, 8)	QM8	7	512	8	2	22.1813
ABP (32, 16)	QM8	7	512	16	2	21.9309
ABP (256, 4)	QM8	7	1024	4	2	23.0024
ABP (128, 8)	QM8	7	1024	8	2	23.3819
ABP (64, 16)	QM8	7	1024	16	2	23.5099
ABP (16, 4)	QM8	8	64	4	2	21.8422
ABP (8, 8)	QM8	8	64	8	2	23.9176
ABP (4, 16)	QM8	8	64	16	2	21.5994
ABP (32, 4)	QM8	8	128	4	2	21.7836
ABP (16, 8)	QM8	8	128	8	2	21.7687
ABP (8, 16)	QM8	8	128	16	2	21.7896
ABP (64, 4)	QM8	8	256	4	2	22.6126
ABP (32, 8)	QM8	8	256	8	2	22.1518
ABP (16, 16)	QM8	8	256	16	2	21.8615
ABP (128, 4)	QM8	8	512	4	2	22.0759
ABP (64, 8)	QM8	8	512	8	2	21.8141
ABP (32, 16)	QM8	8	512	16	2	22.9288
ABP (256, 4)	QM8	8	1024	4	2	23.7434
ABP (128, 8)	QM8	8	1024	8	2	22.9761
ABP (64, 16)	QM8	8	1024	16	2	23.1179
ABP (16, 4)	QM8	9	64	4	2	21.6492
ABP (8, 8)	QM8	9	64	8	2	21.6567
ABP (4, 16)	QM8	9	64	16	2	21.799
ABP (32, 4)	QM8	9	128	4	2	22.5513
ABP (16, 8)	QM8	9	128	8	2	21.6174
ABP (8, 16)	QM8	9	128	16	2	21.7393
ABP (64, 4)	QM8	9	256	4	2	24.1667
ABP (32, 8)	QM8	9	256	8	2	21.9436
ABP (16, 16)	QM8	9	256	16	2	21.671
ABP (128, 4)	QM8	9	512	4	2	22.1038
ABP (64, 8)	QM8	9	512	8	2	22.2955
ABP (32, 16)	QM8	9	512	16	2	24.4182
ABP (256, 4)	QM8	9	1024	4	2	22.9027
ABP (128, 8)	QM8	9	1024	8	2	23.0788
ABP (64, 16)	QM8	9	1024	16	2	23.236
Sum	QM8	0	0	0	0	20.8206
Sum	QM8	1	0	0	0	22.0103
Sum	QM8	2	0	0	0	20.7617
Sum	QM8	3	0	0	0	21.1413
Sum	QM8	4	0	0	0	21.4954
Sum	QM8	5	0	0	0	23.1702
Sum	QM8	6	0	0	0	20.6598
Sum	QM8	7	0	0	0	20.8097
Sum	QM8	8	0	0	0	21.4796
Sum	QM8	9	0	0	0	20.9353
ABP (16, 4)	QM9	0	64	4	2	149.834
ABP (8, 8)	QM9	0	64	8	2	151.126
ABP (4, 16)	QM9	0	64	16	2	150.012
ABP (32, 4)	QM9	0	128	4	2	155.549
ABP (16, 8)	QM9	0	128	8	2	148.051
ABP (8, 16)	QM9	0	128	16	2	148.854
ABP (64, 4)	QM9	0	256	4	2	151.519
ABP (32, 8)	QM9	0	256	8	2	148.549
ABP (16, 16)	QM9	0	256	16	2	148.316
ABP (128, 4)	QM9	0	512	4	2	150.598
ABP (64, 8)	QM9	0	512	8	2	157.291
ABP (32, 16)	QM9	0	512	16	2	149.699
ABP (256, 4)	QM9	0	1024	4	2	162.826
ABP (128, 8)	QM9	0	1024	8	2	156.274
ABP (64, 16)	QM9	0	1024	16	2	156.479
ABP (16, 4)	QM9	1	64	4	2	148.356
ABP (8, 8)	QM9	1	64	8	2	148.379
ABP (4, 16)	QM9	1	64	16	2	149.263
ABP (32, 4)	QM9	1	128	4	2	149.847
ABP (16, 8)	QM9	1	128	8	2	147.607
ABP (8, 16)	QM9	1	128	16	2	149.965
ABP (64, 4)	QM9	1	256	4	2	148.661
ABP (32, 8)	QM9	1	256	8	2	152.596
ABP (16, 16)	QM9	1	256	16	2	150.843
ABP (128, 4)	QM9	1	512	4	2	150.926
ABP (64, 8)	QM9	1	512	8	2	152.891
ABP (32, 16)	QM9	1	512	16	2	150.257
ABP (256, 4)	QM9	1	1024	4	2	157.162
ABP (128, 8)	QM9	1	1024	8	2	156.181
ABP (64, 16)	QM9	1	1024	16	2	157.784
ABP (16, 4)	QM9	2	64	4	2	151.018
ABP (8, 8)	QM9	2	64	8	2	149.097
ABP (4, 16)	QM9	2	64	16	2	151.081
ABP (32, 4)	QM9	2	128	4	2	147.778
ABP (16, 8)	QM9	2	128	8	2	152.79
ABP (8, 16)	QM9	2	128	16	2	152.381
ABP (64, 4)	QM9	2	256	4	2	148.436
ABP (32, 8)	QM9	2	256	8	2	147.876
ABP (16, 16)	QM9	2	256	16	2	148.267
ABP (128, 4)	QM9	2	512	4	2	156.923
ABP (64, 8)	QM9	2	512	8	2	151.827
ABP (32, 16)	QM9	2	512	16	2	150.353
ABP (256, 4)	QM9	2	1024	4	2	156.388
ABP (128, 8)	QM9	2	1024	8	2	160.981
ABP (64, 16)	QM9	2	1024	16	2	160.155
ABP (16, 4)	QM9	3	64	4	2	148.756
ABP (8, 8)	QM9	3	64	8	2	148.897
ABP (4, 16)	QM9	3	64	16	2	147.54
ABP (32, 4)	QM9	3	128	4	2	148.289
ABP (16, 8)	QM9	3	128	8	2	147.656
ABP (8, 16)	QM9	3	128	16	2	149.33
ABP (64, 4)	QM9	3	256	4	2	152.06
ABP (32, 8)	QM9	3	256	8	2	148.115
ABP (16, 16)	QM9	3	256	16	2	152.928
ABP (128, 4)	QM9	3	512	4	2	150.232
ABP (64, 8)	QM9	3	512	8	2	152.219
ABP (32, 16)	QM9	3	512	16	2	157.453
ABP (256, 4)	QM9	3	1024	4	2	156.217
ABP (128, 8)	QM9	3	1024	8	2	162.003
ABP (64, 16)	QM9	3	1024	16	2	158.475
ABP (16, 4)	QM9	4	64	4	2	146.94
ABP (8, 8)	QM9	4	64	8	2	154.398
ABP (4, 16)	QM9	4	64	16	2	150.182
ABP (32, 4)	QM9	4	128	4	2	148.327
ABP (16, 8)	QM9	4	128	8	2	149.35
ABP (8, 16)	QM9	4	128	16	2	149.431
ABP (64, 4)	QM9	4	256	4	2	150.605
ABP (32, 8)	QM9	4	256	8	2	151.003
ABP (16, 16)	QM9	4	256	16	2	149.266
ABP (128, 4)	QM9	4	512	4	2	152.138
ABP (64, 8)	QM9	4	512	8	2	150.518
ABP (32, 16)	QM9	4	512	16	2	151.082
ABP (256, 4)	QM9	4	1024	4	2	156.681
ABP (128, 8)	QM9	4	1024	8	2	156.126
ABP (64, 16)	QM9	4	1024	16	2	157.765
ABP (16, 4)	QM9	5	64	4	2	151.577
ABP (8, 8)	QM9	5	64	8	2	148.831
ABP (4, 16)	QM9	5	64	16	2	149.429
ABP (32, 4)	QM9	5	128	4	2	147.079
ABP (16, 8)	QM9	5	128	8	2	148.536
ABP (8, 16)	QM9	5	128	16	2	149.322
ABP (64, 4)	QM9	5	256	4	2	154.5
ABP (32, 8)	QM9	5	256	8	2	156.038
ABP (16, 16)	QM9	5	256	16	2	150.046
ABP (128, 4)	QM9	5	512	4	2	149.763
ABP (64, 8)	QM9	5	512	8	2	152.989
ABP (32, 16)	QM9	5	512	16	2	151.149
ABP (256, 4)	QM9	5	1024	4	2	157.699
ABP (128, 8)	QM9	5	1024	8	2	159.432
ABP (64, 16)	QM9	5	1024	16	2	156.338
ABP (16, 4)	QM9	6	64	4	2	148.395
ABP (8, 8)	QM9	6	64	8	2	148.707
ABP (4, 16)	QM9	6	64	16	2	149.074
ABP (32, 4)	QM9	6	128	4	2	147.703
ABP (16, 8)	QM9	6	128	8	2	149.708
ABP (8, 16)	QM9	6	128	16	2	150.612
ABP (64, 4)	QM9	6	256	4	2	147.492
ABP (32, 8)	QM9	6	256	8	2	149.231
ABP (16, 16)	QM9	6	256	16	2	152.377
ABP (128, 4)	QM9	6	512	4	2	149.715
ABP (64, 8)	QM9	6	512	8	2	149.787
ABP (32, 16)	QM9	6	512	16	2	152.292
ABP (256, 4)	QM9	6	1024	4	2	155.95
ABP (128, 8)	QM9	6	1024	8	2	161.927
ABP (64, 16)	QM9	6	1024	16	2	159.879
ABP (16, 4)	QM9	7	64	4	2	149.414
ABP (8, 8)	QM9	7	64	8	2	148.998
ABP (4, 16)	QM9	7	64	16	2	148.71
ABP (32, 4)	QM9	7	128	4	2	147.617
ABP (16, 8)	QM9	7	128	8	2	154.765
ABP (8, 16)	QM9	7	128	16	2	147.976
ABP (64, 4)	QM9	7	256	4	2	149.014
ABP (32, 8)	QM9	7	256	8	2	148.965
ABP (16, 16)	QM9	7	256	16	2	156.707
ABP (128, 4)	QM9	7	512	4	2	152.64
ABP (64, 8)	QM9	7	512	8	2	152.153
ABP (32, 16)	QM9	7	512	16	2	150.025
ABP (256, 4)	QM9	7	1024	4	2	156.655
ABP (128, 8)	QM9	7	1024	8	2	157.059
ABP (64, 16)	QM9	7	1024	16	2	157.614
ABP (16, 4)	QM9	8	64	4	2	148.078
ABP (8, 8)	QM9	8	64	8	2	147.442
ABP (4, 16)	QM9	8	64	16	2	150.96
ABP (32, 4)	QM9	8	128	4	2	154.733
ABP (16, 8)	QM9	8	128	8	2	155.591
ABP (8, 16)	QM9	8	128	16	2	148.906
ABP (64, 4)	QM9	8	256	4	2	149.064
ABP (32, 8)	QM9	8	256	8	2	147.513
ABP (16, 16)	QM9	8	256	16	2	148.032
ABP (128, 4)	QM9	8	512	4	2	150.797
ABP (64, 8)	QM9	8	512	8	2	156.891
ABP (32, 16)	QM9	8	512	16	2	151.394
ABP (256, 4)	QM9	8	1024	4	2	160.862
ABP (128, 8)	QM9	8	1024	8	2	156.497
ABP (64, 16)	QM9	8	1024	16	2	156.836
ABP (16, 4)	QM9	9	64	4	2	148.653
ABP (8, 8)	QM9	9	64	8	2	149.494
ABP (4, 16)	QM9	9	64	16	2	148.149
ABP (32, 4)	QM9	9	128	4	2	155.883
ABP (16, 8)	QM9	9	128	8	2	147.637
ABP (8, 16)	QM9	9	128	16	2	147.677
ABP (64, 4)	QM9	9	256	4	2	148.779
ABP (32, 8)	QM9	9	256	8	2	149.76
ABP (16, 16)	QM9	9	256	16	2	150.076
ABP (128, 4)	QM9	9	512	4	2	149.269
ABP (64, 8)	QM9	9	512	8	2	150.255
ABP (32, 16)	QM9	9	512	16	2	151.25
ABP (256, 4)	QM9	9	1024	4	2	157.273
ABP (128, 8)	QM9	9	1024	8	2	155.958
ABP (64, 16)	QM9	9	1024	16	2	157.066
Sum	QM9	0	0	0	0	142.704
Sum	QM9	1	0	0	0	143.018
Sum	QM9	2	0	0	0	145.264
Sum	QM9	3	0	0	0	141.781
Sum	QM9	4	0	0	0	144.573
Sum	QM9	5	0	0	0	142.188
Sum	QM9	6	0	0	0	142.498
Sum	QM9	7	0	0	0	145.538
Sum	QM9	8	0	0	0	142.794
Sum	QM9	9	0	0	0	147.561
ABP (16, 4)	QMugs	0	64	4	2	3207.54
ABP (8, 8)	QMugs	0	64	8	2	3227.07
ABP (4, 16)	QMugs	0	64	16	2	3281.31
ABP (32, 4)	QMugs	0	128	4	2	3257.95
ABP (16, 8)	QMugs	0	128	8	2	3289.61
ABP (8, 16)	QMugs	0	128	16	2	3261.67
ABP (64, 4)	QMugs	0	256	4	2	3367.57
ABP (32, 8)	QMugs	0	256	8	2	3283.92
ABP (16, 16)	QMugs	0	256	16	2	3318.87
ABP (128, 4)	QMugs	0	512	4	2	3350
ABP (64, 8)	QMugs	0	512	8	2	3366.76
ABP (32, 16)	QMugs	0	512	16	2	3407.33
ABP (256, 4)	QMugs	0	1024	4	2	3735.99
ABP (128, 8)	QMugs	0	1024	8	2	3722.15
ABP (64, 16)	QMugs	0	1024	16	2	3729.02
ABP (16, 4)	QMugs	1	64	4	2	3208.3
ABP (8, 8)	QMugs	1	64	8	2	3315.38
ABP (4, 16)	QMugs	1	64	16	2	3249.8
ABP (32, 4)	QMugs	1	128	4	2	3370.96
ABP (16, 8)	QMugs	1	128	8	2	3409.54
ABP (8, 16)	QMugs	1	128	16	2	3279.06
ABP (64, 4)	QMugs	1	256	4	2	3266.46
ABP (32, 8)	QMugs	1	256	8	2	3261.9
ABP (16, 16)	QMugs	1	256	16	2	3362.97
ABP (128, 4)	QMugs	1	512	4	2	3444.76
ABP (64, 8)	QMugs	1	512	8	2	3454.24
ABP (32, 16)	QMugs	1	512	16	2	3411.58
ABP (256, 4)	QMugs	1	1024	4	2	3772.58
ABP (128, 8)	QMugs	1	1024	8	2	3835.04
ABP (64, 16)	QMugs	1	1024	16	2	3810.89
ABP (16, 4)	QMugs	2	64	4	2	3213.57
ABP (8, 8)	QMugs	2	64	8	2	3407.22
ABP (4, 16)	QMugs	2	64	16	2	3286.57
ABP (32, 4)	QMugs	2	128	4	2	3226.27
ABP (16, 8)	QMugs	2	128	8	2	3235.91
ABP (8, 16)	QMugs	2	128	16	2	3335.43
ABP (64, 4)	QMugs	2	256	4	2	3306.05
ABP (32, 8)	QMugs	2	256	8	2	3243.91
ABP (16, 16)	QMugs	2	256	16	2	3421.48
ABP (128, 4)	QMugs	2	512	4	2	3339.72
ABP (64, 8)	QMugs	2	512	8	2	3410.59
ABP (32, 16)	QMugs	2	512	16	2	3417.66
ABP (256, 4)	QMugs	2	1024	4	2	3737.07
ABP (128, 8)	QMugs	2	1024	8	2	3774.3
ABP (64, 16)	QMugs	2	1024	16	2	3776.72
ABP (16, 4)	QMugs	3	64	4	2	3264.98
ABP (8, 8)	QMugs	3	64	8	2	3225.61
ABP (4, 16)	QMugs	3	64	16	2	3271.05
ABP (32, 4)	QMugs	3	128	4	2	3211.63
ABP (16, 8)	QMugs	3	128	8	2	3228.26
ABP (8, 16)	QMugs	3	128	16	2	3276.16
ABP (64, 4)	QMugs	3	256	4	2	3255.83
ABP (32, 8)	QMugs	3	256	8	2	3263.33
ABP (16, 16)	QMugs	3	256	16	2	3320.72
ABP (128, 4)	QMugs	3	512	4	2	3524.9
ABP (64, 8)	QMugs	3	512	8	2	3382.66
ABP (32, 16)	QMugs	3	512	16	2	3474.06
ABP (256, 4)	QMugs	3	1024	4	2	3726.19
ABP (128, 8)	QMugs	3	1024	8	2	3692.21
ABP (64, 16)	QMugs	3	1024	16	2	3779.87
ABP (16, 4)	QMugs	4	64	4	2	3194.16
ABP (8, 8)	QMugs	4	64	8	2	3248.36
ABP (4, 16)	QMugs	4	64	16	2	3265.87
ABP (32, 4)	QMugs	4	128	4	2	3234.46
ABP (16, 8)	QMugs	4	128	8	2	3288.4
ABP (8, 16)	QMugs	4	128	16	2	3295.34
ABP (64, 4)	QMugs	4	256	4	2	3239.71
ABP (32, 8)	QMugs	4	256	8	2	3375.27
ABP (16, 16)	QMugs	4	256	16	2	3306.69
ABP (128, 4)	QMugs	4	512	4	2	3342.54
ABP (64, 8)	QMugs	4	512	8	2	3357.15
ABP (32, 16)	QMugs	4	512	16	2	3425.68
ABP (256, 4)	QMugs	4	1024	4	2	3824.84
ABP (128, 8)	QMugs	4	1024	8	2	3745.84
ABP (64, 16)	QMugs	4	1024	16	2	3728.25
ABP (16, 4)	QMugs	5	64	4	2	3223.4
ABP (8, 8)	QMugs	5	64	8	2	3234.47
ABP (4, 16)	QMugs	5	64	16	2	3323.53
ABP (32, 4)	QMugs	5	128	4	2	3218.06
ABP (16, 8)	QMugs	5	128	8	2	3236.11
ABP (8, 16)	QMugs	5	128	16	2	3276.86
ABP (64, 4)	QMugs	5	256	4	2	3416.77
ABP (32, 8)	QMugs	5	256	8	2	3266.09
ABP (16, 16)	QMugs	5	256	16	2	3309.48
ABP (128, 4)	QMugs	5	512	4	2	3337.63
ABP (64, 8)	QMugs	5	512	8	2	3460.77
ABP (32, 16)	QMugs	5	512	16	2	3394.01
ABP (256, 4)	QMugs	5	1024	4	2	3687.52
ABP (128, 8)	QMugs	5	1024	8	2	3751.25
ABP (64, 16)	QMugs	5	1024	16	2	3766.42
ABP (16, 4)	QMugs	6	64	4	2	3213.01
ABP (8, 8)	QMugs	6	64	8	2	3287.9
ABP (4, 16)	QMugs	6	64	16	2	3377.95
ABP (32, 4)	QMugs	6	128	4	2	3221.81
ABP (16, 8)	QMugs	6	128	8	2	3256.38
ABP (8, 16)	QMugs	6	128	16	2	3282.32
ABP (64, 4)	QMugs	6	256	4	2	3333.57
ABP (32, 8)	QMugs	6	256	8	2	3337.1
ABP (16, 16)	QMugs	6	256	16	2	3365
ABP (128, 4)	QMugs	6	512	4	2	3399.27
ABP (64, 8)	QMugs	6	512	8	2	3524.91
ABP (32, 16)	QMugs	6	512	16	2	3420.55
ABP (256, 4)	QMugs	6	1024	4	2	3732.5
ABP (128, 8)	QMugs	6	1024	8	2	3742.3
ABP (64, 16)	QMugs	6	1024	16	2	3809.74
ABP (16, 4)	QMugs	7	64	4	2	3214.3
ABP (8, 8)	QMugs	7	64	8	2	3211.72
ABP (4, 16)	QMugs	7	64	16	2	3260.62
ABP (32, 4)	QMugs	7	128	4	2	3202.41
ABP (16, 8)	QMugs	7	128	8	2	3231.54
ABP (8, 16)	QMugs	7	128	16	2	3384.82
ABP (64, 4)	QMugs	7	256	4	2	3238.48
ABP (32, 8)	QMugs	7	256	8	2	3266.41
ABP (16, 16)	QMugs	7	256	16	2	3325.52
ABP (128, 4)	QMugs	7	512	4	2	3354.47
ABP (64, 8)	QMugs	7	512	8	2	3360.67
ABP (32, 16)	QMugs	7	512	16	2	3506.76
ABP (256, 4)	QMugs	7	1024	4	2	3758.84
ABP (128, 8)	QMugs	7	1024	8	2	3726.51
ABP (64, 16)	QMugs	7	1024	16	2	3780.98
ABP (16, 4)	QMugs	8	64	4	2	3276.87
ABP (8, 8)	QMugs	8	64	8	2	3242.92
ABP (4, 16)	QMugs	8	64	16	2	3355.2
ABP (32, 4)	QMugs	8	128	4	2	3344.68
ABP (16, 8)	QMugs	8	128	8	2	3217.97
ABP (8, 16)	QMugs	8	128	16	2	3261.48
ABP (64, 4)	QMugs	8	256	4	2	3245.76
ABP (32, 8)	QMugs	8	256	8	2	3353.35
ABP (16, 16)	QMugs	8	256	16	2	3317.52
ABP (128, 4)	QMugs	8	512	4	2	3324.75
ABP (64, 8)	QMugs	8	512	8	2	3361.84
ABP (32, 16)	QMugs	8	512	16	2	3415.22
ABP (256, 4)	QMugs	8	1024	4	2	3743.03
ABP (128, 8)	QMugs	8	1024	8	2	3729.61
ABP (64, 16)	QMugs	8	1024	16	2	3771.16
ABP (16, 4)	QMugs	9	64	4	2	3330.41
ABP (8, 8)	QMugs	9	64	8	2	3219.41
ABP (4, 16)	QMugs	9	64	16	2	3458.33
ABP (32, 4)	QMugs	9	128	4	2	3252.42
ABP (16, 8)	QMugs	9	128	8	2	3352.08
ABP (8, 16)	QMugs	9	128	16	2	3303.94
ABP (64, 4)	QMugs	9	256	4	2	3311.64
ABP (32, 8)	QMugs	9	256	8	2	3443.79
ABP (16, 16)	QMugs	9	256	16	2	3289.3
ABP (128, 4)	QMugs	9	512	4	2	3346.05
ABP (64, 8)	QMugs	9	512	8	2	3412.76
ABP (32, 16)	QMugs	9	512	16	2	3457.18
ABP (256, 4)	QMugs	9	1024	4	2	3723.5
ABP (128, 8)	QMugs	9	1024	8	2	3841.45
ABP (64, 16)	QMugs	9	1024	16	2	3728.37
Sum	QMugs	0	0	0	0	3160.26
Sum	QMugs	1	0	0	0	3191.7
Sum	QMugs	2	0	0	0	3224.03
Sum	QMugs	3	0	0	0	3147.4
Sum	QMugs	4	0	0	0	3223.76
Sum	QMugs	5	0	0	0	3307.57
Sum	QMugs	6	0	0	0	3133.45
Sum	QMugs	7	0	0	0	3128.33
Sum	QMugs	8	0	0	0	3142.7
Sum	QMugs	9	0	0	0	3185.86
ABP (16, 4)	toluene	0	64	4	2	1.56757
ABP (8, 8)	toluene	0	64	8	2	1.56458
ABP (4, 16)	toluene	0	64	16	2	1.56895
ABP (32, 4)	toluene	0	128	4	2	1.85087
ABP (16, 8)	toluene	0	128	8	2	1.6038
ABP (8, 16)	toluene	0	128	16	2	1.7926
ABP (64, 4)	toluene	0	256	4	2	1.96264
ABP (32, 8)	toluene	0	256	8	2	1.61042
ABP (16, 16)	toluene	0	256	16	2	1.5486
ABP (128, 4)	toluene	0	512	4	2	1.6513
ABP (64, 8)	toluene	0	512	8	2	1.56745
ABP (32, 16)	toluene	0	512	16	2	1.55892
ABP (256, 4)	toluene	0	1024	4	2	1.96595
ABP (128, 8)	toluene	0	1024	8	2	1.72272
ABP (64, 16)	toluene	0	1024	16	2	1.56959
ABP (16, 4)	toluene	1	64	4	2	1.86068
ABP (8, 8)	toluene	1	64	8	2	1.56819
ABP (4, 16)	toluene	1	64	16	2	1.66422
ABP (32, 4)	toluene	1	128	4	2	1.58389
ABP (16, 8)	toluene	1	128	8	2	1.56674
ABP (8, 16)	toluene	1	128	16	2	1.58043
ABP (64, 4)	toluene	1	256	4	2	1.60113
ABP (32, 8)	toluene	1	256	8	2	1.55755
ABP (16, 16)	toluene	1	256	16	2	1.85342
ABP (128, 4)	toluene	1	512	4	2	1.81929
ABP (64, 8)	toluene	1	512	8	2	1.5618
ABP (32, 16)	toluene	1	512	16	2	1.83329
ABP (256, 4)	toluene	1	1024	4	2	1.62621
ABP (128, 8)	toluene	1	1024	8	2	1.59513
ABP (64, 16)	toluene	1	1024	16	2	1.86732
ABP (16, 4)	toluene	2	64	4	2	1.57266
ABP (8, 8)	toluene	2	64	8	2	1.92808
ABP (4, 16)	toluene	2	64	16	2	1.53953
ABP (32, 4)	toluene	2	128	4	2	1.59001
ABP (16, 8)	toluene	2	128	8	2	1.56328
ABP (8, 16)	toluene	2	128	16	2	1.61377
ABP (64, 4)	toluene	2	256	4	2	1.60581
ABP (32, 8)	toluene	2	256	8	2	1.57639
ABP (16, 16)	toluene	2	256	16	2	1.58603
ABP (128, 4)	toluene	2	512	4	2	1.57935
ABP (64, 8)	toluene	2	512	8	2	1.78256
ABP (32, 16)	toluene	2	512	16	2	1.58188
ABP (256, 4)	toluene	2	1024	4	2	1.59706
ABP (128, 8)	toluene	2	1024	8	2	1.85782
ABP (64, 16)	toluene	2	1024	16	2	1.58956
ABP (16, 4)	toluene	3	64	4	2	1.57033
ABP (8, 8)	toluene	3	64	8	2	1.62728
ABP (4, 16)	toluene	3	64	16	2	1.86403
ABP (32, 4)	toluene	3	128	4	2	1.54665
ABP (16, 8)	toluene	3	128	8	2	1.82954
ABP (8, 16)	toluene	3	128	16	2	1.57463
ABP (64, 4)	toluene	3	256	4	2	1.55134
ABP (32, 8)	toluene	3	256	8	2	1.83618
ABP (16, 16)	toluene	3	256	16	2	1.61006
ABP (128, 4)	toluene	3	512	4	2	1.61827
ABP (64, 8)	toluene	3	512	8	2	1.59377
ABP (32, 16)	toluene	3	512	16	2	1.64043
ABP (256, 4)	toluene	3	1024	4	2	1.57664
ABP (128, 8)	toluene	3	1024	8	2	1.59794
ABP (64, 16)	toluene	3	1024	16	2	1.67112
ABP (16, 4)	toluene	4	64	4	2	1.56013
ABP (8, 8)	toluene	4	64	8	2	1.54767
ABP (4, 16)	toluene	4	64	16	2	1.57301
ABP (32, 4)	toluene	4	128	4	2	1.84409
ABP (16, 8)	toluene	4	128	8	2	1.60762
ABP (8, 16)	toluene	4	128	16	2	1.80886
ABP (64, 4)	toluene	4	256	4	2	1.84203
ABP (32, 8)	toluene	4	256	8	2	1.61308
ABP (16, 16)	toluene	4	256	16	2	1.56104
ABP (128, 4)	toluene	4	512	4	2	1.56212
ABP (64, 8)	toluene	4	512	8	2	1.581
ABP (32, 16)	toluene	4	512	16	2	1.56613
ABP (256, 4)	toluene	4	1024	4	2	1.95967
ABP (128, 8)	toluene	4	1024	8	2	1.62397
ABP (64, 16)	toluene	4	1024	16	2	1.5723
ABP (16, 4)	toluene	5	64	4	2	1.84867
ABP (8, 8)	toluene	5	64	8	2	1.57676
ABP (4, 16)	toluene	5	64	16	2	1.59771
ABP (32, 4)	toluene	5	128	4	2	1.5708
ABP (16, 8)	toluene	5	128	8	2	1.57688
ABP (8, 16)	toluene	5	128	16	2	1.57567
ABP (64, 4)	toluene	5	256	4	2	1.57908
ABP (32, 8)	toluene	5	256	8	2	1.56891
ABP (16, 16)	toluene	5	256	16	2	1.56458
ABP (128, 4)	toluene	5	512	4	2	1.88637
ABP (64, 8)	toluene	5	512	8	2	1.80942
ABP (32, 16)	toluene	5	512	16	2	1.82774
ABP (256, 4)	toluene	5	1024	4	2	1.62173
ABP (128, 8)	toluene	5	1024	8	2	1.67723
ABP (64, 16)	toluene	5	1024	16	2	1.59934
ABP (16, 4)	toluene	6	64	4	2	1.57039
ABP (8, 8)	toluene	6	64	8	2	1.90589
ABP (4, 16)	toluene	6	64	16	2	1.54381
ABP (32, 4)	toluene	6	128	4	2	1.58399
ABP (16, 8)	toluene	6	128	8	2	1.56502
ABP (8, 16)	toluene	6	128	16	2	1.97216
ABP (64, 4)	toluene	6	256	4	2	1.59167
ABP (32, 8)	toluene	6	256	8	2	1.56256
ABP (16, 16)	toluene	6	256	16	2	1.9331
ABP (128, 4)	toluene	6	512	4	2	1.55739
ABP (64, 8)	toluene	6	512	8	2	1.59251
ABP (32, 16)	toluene	6	512	16	2	1.57919
ABP (256, 4)	toluene	6	1024	4	2	1.58825
ABP (128, 8)	toluene	6	1024	8	2	1.84324
ABP (64, 16)	toluene	6	1024	16	2	1.80941
ABP (16, 4)	toluene	7	64	4	2	1.85376
ABP (8, 8)	toluene	7	64	8	2	1.61775
ABP (4, 16)	toluene	7	64	16	2	1.88506
ABP (32, 4)	toluene	7	128	4	2	1.55986
ABP (16, 8)	toluene	7	128	8	2	1.82092
ABP (8, 16)	toluene	7	128	16	2	1.61035
ABP (64, 4)	toluene	7	256	4	2	1.54449
ABP (32, 8)	toluene	7	256	8	2	1.83521
ABP (16, 16)	toluene	7	256	16	2	1.59786
ABP (128, 4)	toluene	7	512	4	2	1.59312
ABP (64, 8)	toluene	7	512	8	2	1.57188
ABP (32, 16)	toluene	7	512	16	2	1.95165
ABP (256, 4)	toluene	7	1024	4	2	1.56222
ABP (128, 8)	toluene	7	1024	8	2	1.59715
ABP (64, 16)	toluene	7	1024	16	2	1.6067
ABP (16, 4)	toluene	8	64	4	2	1.59188
ABP (8, 8)	toluene	8	64	8	2	1.56648
ABP (4, 16)	toluene	8	64	16	2	1.57749
ABP (32, 4)	toluene	8	128	4	2	1.89662
ABP (16, 8)	toluene	8	128	8	2	1.57927
ABP (8, 16)	toluene	8	128	16	2	1.57406
ABP (64, 4)	toluene	8	256	4	2	1.83714
ABP (32, 8)	toluene	8	256	8	2	1.56951
ABP (16, 16)	toluene	8	256	16	2	1.56818
ABP (128, 4)	toluene	8	512	4	2	1.57302
ABP (64, 8)	toluene	8	512	8	2	1.54527
ABP (32, 16)	toluene	8	512	16	2	1.59614
ABP (256, 4)	toluene	8	1024	4	2	1.9291
ABP (128, 8)	toluene	8	1024	8	2	1.624
ABP (64, 16)	toluene	8	1024	16	2	1.59631
ABP (16, 4)	toluene	9	64	4	2	1.56605
ABP (8, 8)	toluene	9	64	8	2	1.56712
ABP (4, 16)	toluene	9	64	16	2	1.60213
ABP (32, 4)	toluene	9	128	4	2	1.58164
ABP (16, 8)	toluene	9	128	8	2	1.60291
ABP (8, 16)	toluene	9	128	16	2	1.56385
ABP (64, 4)	toluene	9	256	4	2	1.57228
ABP (32, 8)	toluene	9	256	8	2	1.71326
ABP (16, 16)	toluene	9	256	16	2	1.55751
ABP (128, 4)	toluene	9	512	4	2	1.80725
ABP (64, 8)	toluene	9	512	8	2	1.91643
ABP (32, 16)	toluene	9	512	16	2	1.58459
ABP (256, 4)	toluene	9	1024	4	2	1.58835
ABP (128, 8)	toluene	9	1024	8	2	1.58609
ABP (64, 16)	toluene	9	1024	16	2	1.60016
Sum	toluene	0	0	0	0	1.80963
Sum	toluene	1	0	0	0	1.54137
Sum	toluene	2	0	0	0	1.52213
Sum	toluene	3	0	0	0	1.51627
Sum	toluene	4	0	0	0	1.81107
Sum	toluene	5	0	0	0	1.5346
Sum	toluene	6	0	0	0	1.50208
Sum	toluene	7	0	0	0	1.52437
Sum	toluene	8	0	0	0	1.54892
Sum	toluene	9	0	0	0	1.75659

## Sheet: Memory_SchNet
Model	Dataset	Iteration	ST hidden dim	ST # heads	ST # SABs	Memory
ABP (16, 4)	aspirin	0	64	4	2	2.06125
ABP (8, 8)	aspirin	0	64	8	2	2.06125
ABP (4, 16)	aspirin	0	64	16	2	2.06125
ABP (32, 4)	aspirin	0	128	4	2	2.06489
ABP (16, 8)	aspirin	0	128	8	2	2.06489
ABP (8, 16)	aspirin	0	128	16	2	2.06489
ABP (64, 4)	aspirin	0	256	4	2	2.07731
ABP (32, 8)	aspirin	0	256	8	2	2.07731
ABP (16, 16)	aspirin	0	256	16	2	2.07731
ABP (128, 4)	aspirin	0	512	4	2	2.16728
ABP (64, 8)	aspirin	0	512	8	2	2.17321
ABP (32, 16)	aspirin	0	512	16	2	2.18409
ABP (256, 4)	aspirin	0	1024	4	2	2.5398
ABP (128, 8)	aspirin	0	1024	8	2	2.54401
ABP (64, 16)	aspirin	0	1024	16	2	2.55433
ABP (16, 4)	aspirin	1	64	4	2	2.06125
ABP (8, 8)	aspirin	1	64	8	2	2.06125
ABP (4, 16)	aspirin	1	64	16	2	2.06125
ABP (32, 4)	aspirin	1	128	4	2	2.06489
ABP (16, 8)	aspirin	1	128	8	2	2.06489
ABP (8, 16)	aspirin	1	128	16	2	2.06489
ABP (64, 4)	aspirin	1	256	4	2	2.07731
ABP (32, 8)	aspirin	1	256	8	2	2.07731
ABP (16, 16)	aspirin	1	256	16	2	2.07731
ABP (128, 4)	aspirin	1	512	4	2	2.16728
ABP (64, 8)	aspirin	1	512	8	2	2.17321
ABP (32, 16)	aspirin	1	512	16	2	2.18409
ABP (256, 4)	aspirin	1	1024	4	2	2.5398
ABP (128, 8)	aspirin	1	1024	8	2	2.54401
ABP (64, 16)	aspirin	1	1024	16	2	2.55433
ABP (16, 4)	aspirin	2	64	4	2	2.06125
ABP (8, 8)	aspirin	2	64	8	2	2.06125
ABP (4, 16)	aspirin	2	64	16	2	2.06125
ABP (32, 4)	aspirin	2	128	4	2	2.06489
ABP (16, 8)	aspirin	2	128	8	2	2.06489
ABP (8, 16)	aspirin	2	128	16	2	2.06489
ABP (64, 4)	aspirin	2	256	4	2	2.07731
ABP (32, 8)	aspirin	2	256	8	2	2.07731
ABP (16, 16)	aspirin	2	256	16	2	2.07731
ABP (128, 4)	aspirin	2	512	4	2	2.16728
ABP (64, 8)	aspirin	2	512	8	2	2.17321
ABP (32, 16)	aspirin	2	512	16	2	2.18409
ABP (256, 4)	aspirin	2	1024	4	2	2.5398
ABP (128, 8)	aspirin	2	1024	8	2	2.54401
ABP (64, 16)	aspirin	2	1024	16	2	2.55433
ABP (16, 4)	aspirin	3	64	4	2	2.06125
ABP (8, 8)	aspirin	3	64	8	2	2.06125
ABP (4, 16)	aspirin	3	64	16	2	2.06125
ABP (32, 4)	aspirin	3	128	4	2	2.06489
ABP (16, 8)	aspirin	3	128	8	2	2.06489
ABP (8, 16)	aspirin	3	128	16	2	2.06489
ABP (64, 4)	aspirin	3	256	4	2	2.07731
ABP (32, 8)	aspirin	3	256	8	2	2.07731
ABP (16, 16)	aspirin	3	256	16	2	2.07731
ABP (128, 4)	aspirin	3	512	4	2	2.16728
ABP (64, 8)	aspirin	3	512	8	2	2.17321
ABP (32, 16)	aspirin	3	512	16	2	2.18409
ABP (256, 4)	aspirin	3	1024	4	2	2.5398
ABP (128, 8)	aspirin	3	1024	8	2	2.54401
ABP (64, 16)	aspirin	3	1024	16	2	2.55433
ABP (16, 4)	aspirin	4	64	4	2	2.06125
ABP (8, 8)	aspirin	4	64	8	2	2.06125
ABP (4, 16)	aspirin	4	64	16	2	2.06125
ABP (32, 4)	aspirin	4	128	4	2	2.06489
ABP (16, 8)	aspirin	4	128	8	2	2.06489
ABP (8, 16)	aspirin	4	128	16	2	2.06489
ABP (64, 4)	aspirin	4	256	4	2	2.07731
ABP (32, 8)	aspirin	4	256	8	2	2.07731
ABP (16, 16)	aspirin	4	256	16	2	2.07731
ABP (128, 4)	aspirin	4	512	4	2	2.16728
ABP (64, 8)	aspirin	4	512	8	2	2.17321
ABP (32, 16)	aspirin	4	512	16	2	2.18409
ABP (256, 4)	aspirin	4	1024	4	2	2.5398
ABP (128, 8)	aspirin	4	1024	8	2	2.54401
ABP (64, 16)	aspirin	4	1024	16	2	2.55433
ABP (16, 4)	aspirin	5	64	4	2	2.06125
ABP (8, 8)	aspirin	5	64	8	2	2.06125
ABP (4, 16)	aspirin	5	64	16	2	2.06125
ABP (32, 4)	aspirin	5	128	4	2	2.06489
ABP (16, 8)	aspirin	5	128	8	2	2.06489
ABP (8, 16)	aspirin	5	128	16	2	2.06489
ABP (64, 4)	aspirin	5	256	4	2	2.07731
ABP (32, 8)	aspirin	5	256	8	2	2.07731
ABP (16, 16)	aspirin	5	256	16	2	2.07731
ABP (128, 4)	aspirin	5	512	4	2	2.16728
ABP (64, 8)	aspirin	5	512	8	2	2.17321
ABP (32, 16)	aspirin	5	512	16	2	2.18409
ABP (256, 4)	aspirin	5	1024	4	2	2.5398
ABP (128, 8)	aspirin	5	1024	8	2	2.54401
ABP (64, 16)	aspirin	5	1024	16	2	2.55433
ABP (16, 4)	aspirin	6	64	4	2	2.06125
ABP (8, 8)	aspirin	6	64	8	2	2.06125
ABP (4, 16)	aspirin	6	64	16	2	2.06125
ABP (32, 4)	aspirin	6	128	4	2	2.06489
ABP (16, 8)	aspirin	6	128	8	2	2.06489
ABP (8, 16)	aspirin	6	128	16	2	2.06489
ABP (64, 4)	aspirin	6	256	4	2	2.07731
ABP (32, 8)	aspirin	6	256	8	2	2.07731
ABP (16, 16)	aspirin	6	256	16	2	2.07731
ABP (128, 4)	aspirin	6	512	4	2	2.16728
ABP (64, 8)	aspirin	6	512	8	2	2.17321
ABP (32, 16)	aspirin	6	512	16	2	2.18409
ABP (256, 4)	aspirin	6	1024	4	2	2.5398
ABP (128, 8)	aspirin	6	1024	8	2	2.54401
ABP (64, 16)	aspirin	6	1024	16	2	2.55433
ABP (16, 4)	aspirin	7	64	4	2	2.06125
ABP (8, 8)	aspirin	7	64	8	2	2.06125
ABP (4, 16)	aspirin	7	64	16	2	2.06125
ABP (32, 4)	aspirin	7	128	4	2	2.06489
ABP (16, 8)	aspirin	7	128	8	2	2.06489
ABP (8, 16)	aspirin	7	128	16	2	2.06489
ABP (64, 4)	aspirin	7	256	4	2	2.07731
ABP (32, 8)	aspirin	7	256	8	2	2.07731
ABP (16, 16)	aspirin	7	256	16	2	2.07731
ABP (128, 4)	aspirin	7	512	4	2	2.16728
ABP (64, 8)	aspirin	7	512	8	2	2.17321
ABP (32, 16)	aspirin	7	512	16	2	2.18409
ABP (256, 4)	aspirin	7	1024	4	2	2.5398
ABP (128, 8)	aspirin	7	1024	8	2	2.54401
ABP (64, 16)	aspirin	7	1024	16	2	2.55433
ABP (16, 4)	aspirin	8	64	4	2	2.06125
ABP (8, 8)	aspirin	8	64	8	2	2.06125
ABP (4, 16)	aspirin	8	64	16	2	2.06125
ABP (32, 4)	aspirin	8	128	4	2	2.06489
ABP (16, 8)	aspirin	8	128	8	2	2.06489
ABP (8, 16)	aspirin	8	128	16	2	2.06489
ABP (64, 4)	aspirin	8	256	4	2	2.07731
ABP (32, 8)	aspirin	8	256	8	2	2.07731
ABP (16, 16)	aspirin	8	256	16	2	2.07731
ABP (128, 4)	aspirin	8	512	4	2	2.16728
ABP (64, 8)	aspirin	8	512	8	2	2.17321
ABP (32, 16)	aspirin	8	512	16	2	2.18409
ABP (256, 4)	aspirin	8	1024	4	2	2.5398
ABP (128, 8)	aspirin	8	1024	8	2	2.54401
ABP (64, 16)	aspirin	8	1024	16	2	2.55433
ABP (16, 4)	aspirin	9	64	4	2	2.06125
ABP (8, 8)	aspirin	9	64	8	2	2.06125
ABP (4, 16)	aspirin	9	64	16	2	2.06125
ABP (32, 4)	aspirin	9	128	4	2	2.06489
ABP (16, 8)	aspirin	9	128	8	2	2.06489
ABP (8, 16)	aspirin	9	128	16	2	2.06489
ABP (64, 4)	aspirin	9	256	4	2	2.07731
ABP (32, 8)	aspirin	9	256	8	2	2.07731
ABP (16, 16)	aspirin	9	256	16	2	2.07731
ABP (128, 4)	aspirin	9	512	4	2	2.16728
ABP (64, 8)	aspirin	9	512	8	2	2.17321
ABP (32, 16)	aspirin	9	512	16	2	2.18409
ABP (256, 4)	aspirin	9	1024	4	2	2.5398
ABP (128, 8)	aspirin	9	1024	8	2	2.54401
ABP (64, 16)	aspirin	9	1024	16	2	2.55433
Sum	aspirin	0	0	0	0	2.05928
Sum	aspirin	1	0	0	0	2.05928
Sum	aspirin	2	0	0	0	2.05928
Sum	aspirin	3	0	0	0	2.05928
Sum	aspirin	4	0	0	0	2.05928
Sum	aspirin	5	0	0	0	2.05928
Sum	aspirin	6	0	0	0	2.05928
Sum	aspirin	7	0	0	0	2.05928
Sum	aspirin	8	0	0	0	2.05928
Sum	aspirin	9	0	0	0	2.05928
ABP (16, 4)	benzene	0	64	4	2	0.695485
ABP (8, 8)	benzene	0	64	8	2	0.695485
ABP (4, 16)	benzene	0	64	16	2	0.703333
ABP (32, 4)	benzene	0	128	4	2	0.704371
ABP (16, 8)	benzene	0	128	8	2	0.707844
ABP (8, 16)	benzene	0	128	16	2	0.721912
ABP (64, 4)	benzene	0	256	4	2	0.753273
ABP (32, 8)	benzene	0	256	8	2	0.756746
ABP (16, 16)	benzene	0	256	16	2	0.764013
ABP (128, 4)	benzene	0	512	4	2	0.875658
ABP (64, 8)	benzene	0	512	8	2	0.879132
ABP (32, 16)	benzene	0	512	16	2	0.888147
ABP (256, 4)	benzene	0	1024	4	2	1.21323
ABP (128, 8)	benzene	0	1024	8	2	1.21723
ABP (64, 16)	benzene	0	1024	16	2	1.22729
ABP (16, 4)	benzene	1	64	4	2	0.695485
ABP (8, 8)	benzene	1	64	8	2	0.695485
ABP (4, 16)	benzene	1	64	16	2	0.703333
ABP (32, 4)	benzene	1	128	4	2	0.704371
ABP (16, 8)	benzene	1	128	8	2	0.707844
ABP (8, 16)	benzene	1	128	16	2	0.721912
ABP (64, 4)	benzene	1	256	4	2	0.753273
ABP (32, 8)	benzene	1	256	8	2	0.756746
ABP (16, 16)	benzene	1	256	16	2	0.764013
ABP (128, 4)	benzene	1	512	4	2	0.875658
ABP (64, 8)	benzene	1	512	8	2	0.879132
ABP (32, 16)	benzene	1	512	16	2	0.888147
ABP (256, 4)	benzene	1	1024	4	2	1.21323
ABP (128, 8)	benzene	1	1024	8	2	1.21723
ABP (64, 16)	benzene	1	1024	16	2	1.22729
ABP (16, 4)	benzene	2	64	4	2	0.695485
ABP (8, 8)	benzene	2	64	8	2	0.695485
ABP (4, 16)	benzene	2	64	16	2	0.703333
ABP (32, 4)	benzene	2	128	4	2	0.704371
ABP (16, 8)	benzene	2	128	8	2	0.707844
ABP (8, 16)	benzene	2	128	16	2	0.721912
ABP (64, 4)	benzene	2	256	4	2	0.753273
ABP (32, 8)	benzene	2	256	8	2	0.756746
ABP (16, 16)	benzene	2	256	16	2	0.764013
ABP (128, 4)	benzene	2	512	4	2	0.875658
ABP (64, 8)	benzene	2	512	8	2	0.879132
ABP (32, 16)	benzene	2	512	16	2	0.888147
ABP (256, 4)	benzene	2	1024	4	2	1.21323
ABP (128, 8)	benzene	2	1024	8	2	1.21723
ABP (64, 16)	benzene	2	1024	16	2	1.22729
ABP (16, 4)	benzene	3	64	4	2	0.695485
ABP (8, 8)	benzene	3	64	8	2	0.695485
ABP (4, 16)	benzene	3	64	16	2	0.703333
ABP (32, 4)	benzene	3	128	4	2	0.704371
ABP (16, 8)	benzene	3	128	8	2	0.707844
ABP (8, 16)	benzene	3	128	16	2	0.721912
ABP (64, 4)	benzene	3	256	4	2	0.753273
ABP (32, 8)	benzene	3	256	8	2	0.756746
ABP (16, 16)	benzene	3	256	16	2	0.764013
ABP (128, 4)	benzene	3	512	4	2	0.875658
ABP (64, 8)	benzene	3	512	8	2	0.879132
ABP (32, 16)	benzene	3	512	16	2	0.888147
ABP (256, 4)	benzene	3	1024	4	2	1.21323
ABP (128, 8)	benzene	3	1024	8	2	1.21723
ABP (64, 16)	benzene	3	1024	16	2	1.22729
ABP (16, 4)	benzene	4	64	4	2	0.695485
ABP (8, 8)	benzene	4	64	8	2	0.695485
ABP (4, 16)	benzene	4	64	16	2	0.703333
ABP (32, 4)	benzene	4	128	4	2	0.704371
ABP (16, 8)	benzene	4	128	8	2	0.707844
ABP (8, 16)	benzene	4	128	16	2	0.721912
ABP (64, 4)	benzene	4	256	4	2	0.753273
ABP (32, 8)	benzene	4	256	8	2	0.756746
ABP (16, 16)	benzene	4	256	16	2	0.764013
ABP (128, 4)	benzene	4	512	4	2	0.875658
ABP (64, 8)	benzene	4	512	8	2	0.879132
ABP (32, 16)	benzene	4	512	16	2	0.888147
ABP (256, 4)	benzene	4	1024	4	2	1.21323
ABP (128, 8)	benzene	4	1024	8	2	1.21723
ABP (64, 16)	benzene	4	1024	16	2	1.22729
ABP (16, 4)	benzene	5	64	4	2	0.695485
ABP (8, 8)	benzene	5	64	8	2	0.695485
ABP (4, 16)	benzene	5	64	16	2	0.703333
ABP (32, 4)	benzene	5	128	4	2	0.704371
ABP (16, 8)	benzene	5	128	8	2	0.707844
ABP (8, 16)	benzene	5	128	16	2	0.721912
ABP (64, 4)	benzene	5	256	4	2	0.753273
ABP (32, 8)	benzene	5	256	8	2	0.756746
ABP (16, 16)	benzene	5	256	16	2	0.764013
ABP (128, 4)	benzene	5	512	4	2	0.875658
ABP (64, 8)	benzene	5	512	8	2	0.879132
ABP (32, 16)	benzene	5	512	16	2	0.888147
ABP (256, 4)	benzene	5	1024	4	2	1.21323
ABP (128, 8)	benzene	5	1024	8	2	1.21723
ABP (64, 16)	benzene	5	1024	16	2	1.22729
ABP (16, 4)	benzene	6	64	4	2	0.695485
ABP (8, 8)	benzene	6	64	8	2	0.695485
ABP (4, 16)	benzene	6	64	16	2	0.703333
ABP (32, 4)	benzene	6	128	4	2	0.704371
ABP (16, 8)	benzene	6	128	8	2	0.707844
ABP (8, 16)	benzene	6	128	16	2	0.721912
ABP (64, 4)	benzene	6	256	4	2	0.753273
ABP (32, 8)	benzene	6	256	8	2	0.756746
ABP (16, 16)	benzene	6	256	16	2	0.764013
ABP (128, 4)	benzene	6	512	4	2	0.875658
ABP (64, 8)	benzene	6	512	8	2	0.879132
ABP (32, 16)	benzene	6	512	16	2	0.888147
ABP (256, 4)	benzene	6	1024	4	2	1.21323
ABP (128, 8)	benzene	6	1024	8	2	1.21723
ABP (64, 16)	benzene	6	1024	16	2	1.22729
ABP (16, 4)	benzene	7	64	4	2	0.695485
ABP (8, 8)	benzene	7	64	8	2	0.695485
ABP (4, 16)	benzene	7	64	16	2	0.703333
ABP (32, 4)	benzene	7	128	4	2	0.704371
ABP (16, 8)	benzene	7	128	8	2	0.707844
ABP (8, 16)	benzene	7	128	16	2	0.721912
ABP (64, 4)	benzene	7	256	4	2	0.753273
ABP (32, 8)	benzene	7	256	8	2	0.756746
ABP (16, 16)	benzene	7	256	16	2	0.764013
ABP (128, 4)	benzene	7	512	4	2	0.875658
ABP (64, 8)	benzene	7	512	8	2	0.879132
ABP (32, 16)	benzene	7	512	16	2	0.888147
ABP (256, 4)	benzene	7	1024	4	2	1.21323
ABP (128, 8)	benzene	7	1024	8	2	1.21723
ABP (64, 16)	benzene	7	1024	16	2	1.22729
ABP (16, 4)	benzene	8	64	4	2	0.695485
ABP (8, 8)	benzene	8	64	8	2	0.695485
ABP (4, 16)	benzene	8	64	16	2	0.703333
ABP (32, 4)	benzene	8	128	4	2	0.704371
ABP (16, 8)	benzene	8	128	8	2	0.707844
ABP (8, 16)	benzene	8	128	16	2	0.721912
ABP (64, 4)	benzene	8	256	4	2	0.753273
ABP (32, 8)	benzene	8	256	8	2	0.756746
ABP (16, 16)	benzene	8	256	16	2	0.764013
ABP (128, 4)	benzene	8	512	4	2	0.875658
ABP (64, 8)	benzene	8	512	8	2	0.879132
ABP (32, 16)	benzene	8	512	16	2	0.888147
ABP (256, 4)	benzene	8	1024	4	2	1.21323
ABP (128, 8)	benzene	8	1024	8	2	1.21723
ABP (64, 16)	benzene	8	1024	16	2	1.22729
ABP (16, 4)	benzene	9	64	4	2	0.695485
ABP (8, 8)	benzene	9	64	8	2	0.695485
ABP (4, 16)	benzene	9	64	16	2	0.703333
ABP (32, 4)	benzene	9	128	4	2	0.704371
ABP (16, 8)	benzene	9	128	8	2	0.707844
ABP (8, 16)	benzene	9	128	16	2	0.721912
ABP (64, 4)	benzene	9	256	4	2	0.753273
ABP (32, 8)	benzene	9	256	8	2	0.756746
ABP (16, 16)	benzene	9	256	16	2	0.764013
ABP (128, 4)	benzene	9	512	4	2	0.875658
ABP (64, 8)	benzene	9	512	8	2	0.879132
ABP (32, 16)	benzene	9	512	16	2	0.888147
ABP (256, 4)	benzene	9	1024	4	2	1.21323
ABP (128, 8)	benzene	9	1024	8	2	1.21723
ABP (64, 16)	benzene	9	1024	16	2	1.22729
Sum	benzene	0	0	0	0	0.693515
Sum	benzene	1	0	0	0	0.693515
Sum	benzene	2	0	0	0	0.693515
Sum	benzene	3	0	0	0	0.693515
Sum	benzene	4	0	0	0	0.693515
Sum	benzene	5	0	0	0	0.693515
Sum	benzene	6	0	0	0	0.693515
Sum	benzene	7	0	0	0	0.693515
Sum	benzene	8	0	0	0	0.693515
Sum	benzene	9	0	0	0	0.693515
ABP (16, 4)	ethanol	0	64	4	2	0.430253
ABP (8, 8)	ethanol	0	64	8	2	0.433927
ABP (4, 16)	ethanol	0	64	16	2	0.448679
ABP (32, 4)	ethanol	0	128	4	2	0.450667
ABP (16, 8)	ethanol	0	128	8	2	0.453686
ABP (8, 16)	ethanol	0	128	16	2	0.465882
ABP (64, 4)	ethanol	0	256	4	2	0.49782
ABP (32, 8)	ethanol	0	256	8	2	0.500577
ABP (16, 16)	ethanol	0	256	16	2	0.50727
ABP (128, 4)	ethanol	0	512	4	2	0.613754
ABP (64, 8)	ethanol	0	512	8	2	0.617428
ABP (32, 16)	ethanol	0	512	16	2	0.622811
ABP (256, 4)	ethanol	0	1024	4	2	0.940514
ABP (128, 8)	ethanol	0	1024	8	2	0.94445
ABP (64, 16)	ethanol	0	1024	16	2	0.950094
ABP (16, 4)	ethanol	1	64	4	2	0.430253
ABP (8, 8)	ethanol	1	64	8	2	0.433927
ABP (4, 16)	ethanol	1	64	16	2	0.448679
ABP (32, 4)	ethanol	1	128	4	2	0.450667
ABP (16, 8)	ethanol	1	128	8	2	0.453686
ABP (8, 16)	ethanol	1	128	16	2	0.465882
ABP (64, 4)	ethanol	1	256	4	2	0.49782
ABP (32, 8)	ethanol	1	256	8	2	0.500577
ABP (16, 16)	ethanol	1	256	16	2	0.50727
ABP (128, 4)	ethanol	1	512	4	2	0.613754
ABP (64, 8)	ethanol	1	512	8	2	0.617428
ABP (32, 16)	ethanol	1	512	16	2	0.622811
ABP (256, 4)	ethanol	1	1024	4	2	0.940514
ABP (128, 8)	ethanol	1	1024	8	2	0.94445
ABP (64, 16)	ethanol	1	1024	16	2	0.950094
ABP (16, 4)	ethanol	2	64	4	2	0.430253
ABP (8, 8)	ethanol	2	64	8	2	0.433927
ABP (4, 16)	ethanol	2	64	16	2	0.448679
ABP (32, 4)	ethanol	2	128	4	2	0.450667
ABP (16, 8)	ethanol	2	128	8	2	0.453686
ABP (8, 16)	ethanol	2	128	16	2	0.465882
ABP (64, 4)	ethanol	2	256	4	2	0.49782
ABP (32, 8)	ethanol	2	256	8	2	0.500577
ABP (16, 16)	ethanol	2	256	16	2	0.50727
ABP (128, 4)	ethanol	2	512	4	2	0.613754
ABP (64, 8)	ethanol	2	512	8	2	0.617428
ABP (32, 16)	ethanol	2	512	16	2	0.622811
ABP (256, 4)	ethanol	2	1024	4	2	0.940514
ABP (128, 8)	ethanol	2	1024	8	2	0.94445
ABP (64, 16)	ethanol	2	1024	16	2	0.950094
ABP (16, 4)	ethanol	3	64	4	2	0.430253
ABP (8, 8)	ethanol	3	64	8	2	0.433927
ABP (4, 16)	ethanol	3	64	16	2	0.448679
ABP (32, 4)	ethanol	3	128	4	2	0.450667
ABP (16, 8)	ethanol	3	128	8	2	0.453686
ABP (8, 16)	ethanol	3	128	16	2	0.465882
ABP (64, 4)	ethanol	3	256	4	2	0.49782
ABP (32, 8)	ethanol	3	256	8	2	0.500577
ABP (16, 16)	ethanol	3	256	16	2	0.50727
ABP (128, 4)	ethanol	3	512	4	2	0.613754
ABP (64, 8)	ethanol	3	512	8	2	0.617428
ABP (32, 16)	ethanol	3	512	16	2	0.622811
ABP (256, 4)	ethanol	3	1024	4	2	0.940514
ABP (128, 8)	ethanol	3	1024	8	2	0.94445
ABP (64, 16)	ethanol	3	1024	16	2	0.950094
ABP (16, 4)	ethanol	4	64	4	2	0.430253
ABP (8, 8)	ethanol	4	64	8	2	0.433927
ABP (4, 16)	ethanol	4	64	16	2	0.448679
ABP (32, 4)	ethanol	4	128	4	2	0.450667
ABP (16, 8)	ethanol	4	128	8	2	0.453686
ABP (8, 16)	ethanol	4	128	16	2	0.465882
ABP (64, 4)	ethanol	4	256	4	2	0.49782
ABP (32, 8)	ethanol	4	256	8	2	0.500577
ABP (16, 16)	ethanol	4	256	16	2	0.50727
ABP (128, 4)	ethanol	4	512	4	2	0.613754
ABP (64, 8)	ethanol	4	512	8	2	0.617428
ABP (32, 16)	ethanol	4	512	16	2	0.622811
ABP (256, 4)	ethanol	4	1024	4	2	0.940514
ABP (128, 8)	ethanol	4	1024	8	2	0.94445
ABP (64, 16)	ethanol	4	1024	16	2	0.950094
ABP (16, 4)	ethanol	5	64	4	2	0.430253
ABP (8, 8)	ethanol	5	64	8	2	0.433927
ABP (4, 16)	ethanol	5	64	16	2	0.448679
ABP (32, 4)	ethanol	5	128	4	2	0.450667
ABP (16, 8)	ethanol	5	128	8	2	0.453686
ABP (8, 16)	ethanol	5	128	16	2	0.465882
ABP (64, 4)	ethanol	5	256	4	2	0.49782
ABP (32, 8)	ethanol	5	256	8	2	0.500577
ABP (16, 16)	ethanol	5	256	16	2	0.50727
ABP (128, 4)	ethanol	5	512	4	2	0.613754
ABP (64, 8)	ethanol	5	512	8	2	0.617428
ABP (32, 16)	ethanol	5	512	16	2	0.622811
ABP (256, 4)	ethanol	5	1024	4	2	0.940514
ABP (128, 8)	ethanol	5	1024	8	2	0.94445
ABP (64, 16)	ethanol	5	1024	16	2	0.950094
ABP (16, 4)	ethanol	6	64	4	2	0.430253
ABP (8, 8)	ethanol	6	64	8	2	0.433927
ABP (4, 16)	ethanol	6	64	16	2	0.448679
ABP (32, 4)	ethanol	6	128	4	2	0.450667
ABP (16, 8)	ethanol	6	128	8	2	0.453686
ABP (8, 16)	ethanol	6	128	16	2	0.465882
ABP (64, 4)	ethanol	6	256	4	2	0.49782
ABP (32, 8)	ethanol	6	256	8	2	0.500577
ABP (16, 16)	ethanol	6	256	16	2	0.50727
ABP (128, 4)	ethanol	6	512	4	2	0.613754
ABP (64, 8)	ethanol	6	512	8	2	0.617428
ABP (32, 16)	ethanol	6	512	16	2	0.622811
ABP (256, 4)	ethanol	6	1024	4	2	0.940514
ABP (128, 8)	ethanol	6	1024	8	2	0.94445
ABP (64, 16)	ethanol	6	1024	16	2	0.950094
ABP (16, 4)	ethanol	7	64	4	2	0.430253
ABP (8, 8)	ethanol	7	64	8	2	0.433927
ABP (4, 16)	ethanol	7	64	16	2	0.448679
ABP (32, 4)	ethanol	7	128	4	2	0.450667
ABP (16, 8)	ethanol	7	128	8	2	0.453686
ABP (8, 16)	ethanol	7	128	16	2	0.465882
ABP (64, 4)	ethanol	7	256	4	2	0.49782
ABP (32, 8)	ethanol	7	256	8	2	0.500577
ABP (16, 16)	ethanol	7	256	16	2	0.50727
ABP (128, 4)	ethanol	7	512	4	2	0.613754
ABP (64, 8)	ethanol	7	512	8	2	0.617428
ABP (32, 16)	ethanol	7	512	16	2	0.622811
ABP (256, 4)	ethanol	7	1024	4	2	0.940514
ABP (128, 8)	ethanol	7	1024	8	2	0.94445
ABP (64, 16)	ethanol	7	1024	16	2	0.950094
ABP (16, 4)	ethanol	8	64	4	2	0.430253
ABP (8, 8)	ethanol	8	64	8	2	0.433927
ABP (4, 16)	ethanol	8	64	16	2	0.448679
ABP (32, 4)	ethanol	8	128	4	2	0.450667
ABP (16, 8)	ethanol	8	128	8	2	0.453686
ABP (8, 16)	ethanol	8	128	16	2	0.465882
ABP (64, 4)	ethanol	8	256	4	2	0.49782
ABP (32, 8)	ethanol	8	256	8	2	0.500577
ABP (16, 16)	ethanol	8	256	16	2	0.50727
ABP (128, 4)	ethanol	8	512	4	2	0.613754
ABP (64, 8)	ethanol	8	512	8	2	0.617428
ABP (32, 16)	ethanol	8	512	16	2	0.622811
ABP (256, 4)	ethanol	8	1024	4	2	0.940514
ABP (128, 8)	ethanol	8	1024	8	2	0.94445
ABP (64, 16)	ethanol	8	1024	16	2	0.950094
ABP (16, 4)	ethanol	9	64	4	2	0.430253
ABP (8, 8)	ethanol	9	64	8	2	0.433927
ABP (4, 16)	ethanol	9	64	16	2	0.448679
ABP (32, 4)	ethanol	9	128	4	2	0.450667
ABP (16, 8)	ethanol	9	128	8	2	0.453686
ABP (8, 16)	ethanol	9	128	16	2	0.465882
ABP (64, 4)	ethanol	9	256	4	2	0.49782
ABP (32, 8)	ethanol	9	256	8	2	0.500577
ABP (16, 16)	ethanol	9	256	16	2	0.50727
ABP (128, 4)	ethanol	9	512	4	2	0.613754
ABP (64, 8)	ethanol	9	512	8	2	0.617428
ABP (32, 16)	ethanol	9	512	16	2	0.622811
ABP (256, 4)	ethanol	9	1024	4	2	0.940514
ABP (128, 8)	ethanol	9	1024	8	2	0.94445
ABP (64, 16)	ethanol	9	1024	16	2	0.950094
Sum	ethanol	0	0	0	0	0.419748
Sum	ethanol	1	0	0	0	0.419748
Sum	ethanol	2	0	0	0	0.419748
Sum	ethanol	3	0	0	0	0.419748
Sum	ethanol	4	0	0	0	0.419748
Sum	ethanol	5	0	0	0	0.419748
Sum	ethanol	6	0	0	0	0.419748
Sum	ethanol	7	0	0	0	0.419748
Sum	ethanol	8	0	0	0	0.419748
Sum	ethanol	9	0	0	0	0.419748
ABP (16, 4)	malonaldehyde	0	64	4	2	0.430253
ABP (8, 8)	malonaldehyde	0	64	8	2	0.433927
ABP (4, 16)	malonaldehyde	0	64	16	2	0.448679
ABP (32, 4)	malonaldehyde	0	128	4	2	0.450667
ABP (16, 8)	malonaldehyde	0	128	8	2	0.453686
ABP (8, 16)	malonaldehyde	0	128	16	2	0.465882
ABP (64, 4)	malonaldehyde	0	256	4	2	0.49782
ABP (32, 8)	malonaldehyde	0	256	8	2	0.500577
ABP (16, 16)	malonaldehyde	0	256	16	2	0.50727
ABP (128, 4)	malonaldehyde	0	512	4	2	0.613754
ABP (64, 8)	malonaldehyde	0	512	8	2	0.617428
ABP (32, 16)	malonaldehyde	0	512	16	2	0.622811
ABP (256, 4)	malonaldehyde	0	1024	4	2	0.940514
ABP (128, 8)	malonaldehyde	0	1024	8	2	0.94445
ABP (64, 16)	malonaldehyde	0	1024	16	2	0.950094
ABP (16, 4)	malonaldehyde	1	64	4	2	0.430253
ABP (8, 8)	malonaldehyde	1	64	8	2	0.433927
ABP (4, 16)	malonaldehyde	1	64	16	2	0.448679
ABP (32, 4)	malonaldehyde	1	128	4	2	0.450667
ABP (16, 8)	malonaldehyde	1	128	8	2	0.453686
ABP (8, 16)	malonaldehyde	1	128	16	2	0.465882
ABP (64, 4)	malonaldehyde	1	256	4	2	0.49782
ABP (32, 8)	malonaldehyde	1	256	8	2	0.500577
ABP (16, 16)	malonaldehyde	1	256	16	2	0.50727
ABP (128, 4)	malonaldehyde	1	512	4	2	0.613754
ABP (64, 8)	malonaldehyde	1	512	8	2	0.617428
ABP (32, 16)	malonaldehyde	1	512	16	2	0.622811
ABP (256, 4)	malonaldehyde	1	1024	4	2	0.940514
ABP (128, 8)	malonaldehyde	1	1024	8	2	0.94445
ABP (64, 16)	malonaldehyde	1	1024	16	2	0.950094
ABP (16, 4)	malonaldehyde	2	64	4	2	0.430253
ABP (8, 8)	malonaldehyde	2	64	8	2	0.433927
ABP (4, 16)	malonaldehyde	2	64	16	2	0.448679
ABP (32, 4)	malonaldehyde	2	128	4	2	0.450667
ABP (16, 8)	malonaldehyde	2	128	8	2	0.453686
ABP (8, 16)	malonaldehyde	2	128	16	2	0.465882
ABP (64, 4)	malonaldehyde	2	256	4	2	0.49782
ABP (32, 8)	malonaldehyde	2	256	8	2	0.500577
ABP (16, 16)	malonaldehyde	2	256	16	2	0.50727
ABP (128, 4)	malonaldehyde	2	512	4	2	0.613754
ABP (64, 8)	malonaldehyde	2	512	8	2	0.617428
ABP (32, 16)	malonaldehyde	2	512	16	2	0.622811
ABP (256, 4)	malonaldehyde	2	1024	4	2	0.940514
ABP (128, 8)	malonaldehyde	2	1024	8	2	0.94445
ABP (64, 16)	malonaldehyde	2	1024	16	2	0.950094
ABP (16, 4)	malonaldehyde	3	64	4	2	0.430253
ABP (8, 8)	malonaldehyde	3	64	8	2	0.433927
ABP (4, 16)	malonaldehyde	3	64	16	2	0.448679
ABP (32, 4)	malonaldehyde	3	128	4	2	0.450667
ABP (16, 8)	malonaldehyde	3	128	8	2	0.453686
ABP (8, 16)	malonaldehyde	3	128	16	2	0.465882
ABP (64, 4)	malonaldehyde	3	256	4	2	0.49782
ABP (32, 8)	malonaldehyde	3	256	8	2	0.500577
ABP (16, 16)	malonaldehyde	3	256	16	2	0.50727
ABP (128, 4)	malonaldehyde	3	512	4	2	0.613754
ABP (64, 8)	malonaldehyde	3	512	8	2	0.617428
ABP (32, 16)	malonaldehyde	3	512	16	2	0.622811
ABP (256, 4)	malonaldehyde	3	1024	4	2	0.940514
ABP (128, 8)	malonaldehyde	3	1024	8	2	0.94445
ABP (64, 16)	malonaldehyde	3	1024	16	2	0.950094
ABP (16, 4)	malonaldehyde	4	64	4	2	0.430253
ABP (8, 8)	malonaldehyde	4	64	8	2	0.433927
ABP (4, 16)	malonaldehyde	4	64	16	2	0.448679
ABP (32, 4)	malonaldehyde	4	128	4	2	0.450667
ABP (16, 8)	malonaldehyde	4	128	8	2	0.453686
ABP (8, 16)	malonaldehyde	4	128	16	2	0.465882
ABP (64, 4)	malonaldehyde	4	256	4	2	0.49782
ABP (32, 8)	malonaldehyde	4	256	8	2	0.500577
ABP (16, 16)	malonaldehyde	4	256	16	2	0.50727
ABP (128, 4)	malonaldehyde	4	512	4	2	0.613754
ABP (64, 8)	malonaldehyde	4	512	8	2	0.617428
ABP (32, 16)	malonaldehyde	4	512	16	2	0.622811
ABP (256, 4)	malonaldehyde	4	1024	4	2	0.940514
ABP (128, 8)	malonaldehyde	4	1024	8	2	0.94445
ABP (64, 16)	malonaldehyde	4	1024	16	2	0.950094
ABP (16, 4)	malonaldehyde	5	64	4	2	0.430253
ABP (8, 8)	malonaldehyde	5	64	8	2	0.433927
ABP (4, 16)	malonaldehyde	5	64	16	2	0.448679
ABP (32, 4)	malonaldehyde	5	128	4	2	0.450667
ABP (16, 8)	malonaldehyde	5	128	8	2	0.453686
ABP (8, 16)	malonaldehyde	5	128	16	2	0.465882
ABP (64, 4)	malonaldehyde	5	256	4	2	0.49782
ABP (32, 8)	malonaldehyde	5	256	8	2	0.500577
ABP (16, 16)	malonaldehyde	5	256	16	2	0.50727
ABP (128, 4)	malonaldehyde	5	512	4	2	0.613754
ABP (64, 8)	malonaldehyde	5	512	8	2	0.617428
ABP (32, 16)	malonaldehyde	5	512	16	2	0.622811
ABP (256, 4)	malonaldehyde	5	1024	4	2	0.940514
ABP (128, 8)	malonaldehyde	5	1024	8	2	0.94445
ABP (64, 16)	malonaldehyde	5	1024	16	2	0.950094
ABP (16, 4)	malonaldehyde	6	64	4	2	0.430253
ABP (8, 8)	malonaldehyde	6	64	8	2	0.433927
ABP (4, 16)	malonaldehyde	6	64	16	2	0.448679
ABP (32, 4)	malonaldehyde	6	128	4	2	0.450667
ABP (16, 8)	malonaldehyde	6	128	8	2	0.453686
ABP (8, 16)	malonaldehyde	6	128	16	2	0.465882
ABP (64, 4)	malonaldehyde	6	256	4	2	0.49782
ABP (32, 8)	malonaldehyde	6	256	8	2	0.500577
ABP (16, 16)	malonaldehyde	6	256	16	2	0.50727
ABP (128, 4)	malonaldehyde	6	512	4	2	0.613754
ABP (64, 8)	malonaldehyde	6	512	8	2	0.617428
ABP (32, 16)	malonaldehyde	6	512	16	2	0.622811
ABP (256, 4)	malonaldehyde	6	1024	4	2	0.940514
ABP (128, 8)	malonaldehyde	6	1024	8	2	0.94445
ABP (64, 16)	malonaldehyde	6	1024	16	2	0.950094
ABP (16, 4)	malonaldehyde	7	64	4	2	0.430253
ABP (8, 8)	malonaldehyde	7	64	8	2	0.433927
ABP (4, 16)	malonaldehyde	7	64	16	2	0.448679
ABP (32, 4)	malonaldehyde	7	128	4	2	0.450667
ABP (16, 8)	malonaldehyde	7	128	8	2	0.453686
ABP (8, 16)	malonaldehyde	7	128	16	2	0.465882
ABP (64, 4)	malonaldehyde	7	256	4	2	0.49782
ABP (32, 8)	malonaldehyde	7	256	8	2	0.500577
ABP (16, 16)	malonaldehyde	7	256	16	2	0.50727
ABP (128, 4)	malonaldehyde	7	512	4	2	0.613754
ABP (64, 8)	malonaldehyde	7	512	8	2	0.617428
ABP (32, 16)	malonaldehyde	7	512	16	2	0.622811
ABP (256, 4)	malonaldehyde	7	1024	4	2	0.940514
ABP (128, 8)	malonaldehyde	7	1024	8	2	0.94445
ABP (64, 16)	malonaldehyde	7	1024	16	2	0.950094
ABP (16, 4)	malonaldehyde	8	64	4	2	0.430253
ABP (8, 8)	malonaldehyde	8	64	8	2	0.433927
ABP (4, 16)	malonaldehyde	8	64	16	2	0.448679
ABP (32, 4)	malonaldehyde	8	128	4	2	0.450667
ABP (16, 8)	malonaldehyde	8	128	8	2	0.453686
ABP (8, 16)	malonaldehyde	8	128	16	2	0.465882
ABP (64, 4)	malonaldehyde	8	256	4	2	0.49782
ABP (32, 8)	malonaldehyde	8	256	8	2	0.500577
ABP (16, 16)	malonaldehyde	8	256	16	2	0.50727
ABP (128, 4)	malonaldehyde	8	512	4	2	0.613754
ABP (64, 8)	malonaldehyde	8	512	8	2	0.617428
ABP (32, 16)	malonaldehyde	8	512	16	2	0.622811
ABP (256, 4)	malonaldehyde	8	1024	4	2	0.940514
ABP (128, 8)	malonaldehyde	8	1024	8	2	0.94445
ABP (64, 16)	malonaldehyde	8	1024	16	2	0.950094
ABP (16, 4)	malonaldehyde	9	64	4	2	0.430253
ABP (8, 8)	malonaldehyde	9	64	8	2	0.433927
ABP (4, 16)	malonaldehyde	9	64	16	2	0.448679
ABP (32, 4)	malonaldehyde	9	128	4	2	0.450667
ABP (16, 8)	malonaldehyde	9	128	8	2	0.453686
ABP (8, 16)	malonaldehyde	9	128	16	2	0.465882
ABP (64, 4)	malonaldehyde	9	256	4	2	0.49782
ABP (32, 8)	malonaldehyde	9	256	8	2	0.500577
ABP (16, 16)	malonaldehyde	9	256	16	2	0.50727
ABP (128, 4)	malonaldehyde	9	512	4	2	0.613754
ABP (64, 8)	malonaldehyde	9	512	8	2	0.617428
ABP (32, 16)	malonaldehyde	9	512	16	2	0.622811
ABP (256, 4)	malonaldehyde	9	1024	4	2	0.940514
ABP (128, 8)	malonaldehyde	9	1024	8	2	0.94445
ABP (64, 16)	malonaldehyde	9	1024	16	2	0.950094
Sum	malonaldehyde	0	0	0	0	0.419748
Sum	malonaldehyde	1	0	0	0	0.419748
Sum	malonaldehyde	2	0	0	0	0.419748
Sum	malonaldehyde	3	0	0	0	0.419748
Sum	malonaldehyde	4	0	0	0	0.419748
Sum	malonaldehyde	5	0	0	0	0.419748
Sum	malonaldehyde	6	0	0	0	0.419748
Sum	malonaldehyde	7	0	0	0	0.419748
Sum	malonaldehyde	8	0	0	0	0.419748
Sum	malonaldehyde	9	0	0	0	0.419748
ABP (16, 4)	QM7	0	64	4	2	1.15118
ABP (8, 8)	QM7	0	64	8	2	1.15118
ABP (4, 16)	QM7	0	64	16	2	1.15118
ABP (32, 4)	QM7	0	128	4	2	1.21231
ABP (16, 8)	QM7	0	128	8	2	1.21231
ABP (8, 16)	QM7	0	128	16	2	1.21827
ABP (64, 4)	QM7	0	256	4	2	1.20211
ABP (32, 8)	QM7	0	256	8	2	1.20754
ABP (16, 16)	QM7	0	256	16	2	1.21738
ABP (128, 4)	QM7	0	512	4	2	1.33158
ABP (64, 8)	QM7	0	512	8	2	1.33752
ABP (32, 16)	QM7	0	512	16	2	1.3487
ABP (256, 4)	QM7	0	1024	4	2	1.71917
ABP (128, 8)	QM7	0	1024	8	2	1.72373
ABP (64, 16)	QM7	0	1024	16	2	1.73527
ABP (16, 4)	QM7	1	64	4	2	1.15118
ABP (8, 8)	QM7	1	64	8	2	1.15118
ABP (4, 16)	QM7	1	64	16	2	1.15118
ABP (32, 4)	QM7	1	128	4	2	1.21231
ABP (16, 8)	QM7	1	128	8	2	1.21231
ABP (8, 16)	QM7	1	128	16	2	1.21827
ABP (64, 4)	QM7	1	256	4	2	1.20211
ABP (32, 8)	QM7	1	256	8	2	1.20754
ABP (16, 16)	QM7	1	256	16	2	1.21738
ABP (128, 4)	QM7	1	512	4	2	1.33158
ABP (64, 8)	QM7	1	512	8	2	1.33752
ABP (32, 16)	QM7	1	512	16	2	1.3487
ABP (256, 4)	QM7	1	1024	4	2	1.71917
ABP (128, 8)	QM7	1	1024	8	2	1.72373
ABP (64, 16)	QM7	1	1024	16	2	1.73527
ABP (16, 4)	QM7	2	64	4	2	1.15118
ABP (8, 8)	QM7	2	64	8	2	1.15118
ABP (4, 16)	QM7	2	64	16	2	1.15118
ABP (32, 4)	QM7	2	128	4	2	1.21231
ABP (16, 8)	QM7	2	128	8	2	1.21231
ABP (8, 16)	QM7	2	128	16	2	1.21827
ABP (64, 4)	QM7	2	256	4	2	1.20211
ABP (32, 8)	QM7	2	256	8	2	1.20754
ABP (16, 16)	QM7	2	256	16	2	1.21738
ABP (128, 4)	QM7	2	512	4	2	1.33158
ABP (64, 8)	QM7	2	512	8	2	1.33752
ABP (32, 16)	QM7	2	512	16	2	1.3487
ABP (256, 4)	QM7	2	1024	4	2	1.71917
ABP (128, 8)	QM7	2	1024	8	2	1.72373
ABP (64, 16)	QM7	2	1024	16	2	1.73527
ABP (16, 4)	QM7	3	64	4	2	1.15118
ABP (8, 8)	QM7	3	64	8	2	1.15118
ABP (4, 16)	QM7	3	64	16	2	1.15118
ABP (32, 4)	QM7	3	128	4	2	1.21231
ABP (16, 8)	QM7	3	128	8	2	1.21231
ABP (8, 16)	QM7	3	128	16	2	1.21827
ABP (64, 4)	QM7	3	256	4	2	1.20211
ABP (32, 8)	QM7	3	256	8	2	1.20754
ABP (16, 16)	QM7	3	256	16	2	1.21738
ABP (128, 4)	QM7	3	512	4	2	1.33158
ABP (64, 8)	QM7	3	512	8	2	1.33752
ABP (32, 16)	QM7	3	512	16	2	1.3487
ABP (256, 4)	QM7	3	1024	4	2	1.71917
ABP (128, 8)	QM7	3	1024	8	2	1.72373
ABP (64, 16)	QM7	3	1024	16	2	1.73527
ABP (16, 4)	QM7	4	64	4	2	1.15118
ABP (8, 8)	QM7	4	64	8	2	1.15118
ABP (4, 16)	QM7	4	64	16	2	1.15118
ABP (32, 4)	QM7	4	128	4	2	1.21231
ABP (16, 8)	QM7	4	128	8	2	1.21231
ABP (8, 16)	QM7	4	128	16	2	1.21827
ABP (64, 4)	QM7	4	256	4	2	1.20211
ABP (32, 8)	QM7	4	256	8	2	1.20754
ABP (16, 16)	QM7	4	256	16	2	1.21738
ABP (128, 4)	QM7	4	512	4	2	1.33158
ABP (64, 8)	QM7	4	512	8	2	1.33752
ABP (32, 16)	QM7	4	512	16	2	1.3487
ABP (256, 4)	QM7	4	1024	4	2	1.71917
ABP (128, 8)	QM7	4	1024	8	2	1.72373
ABP (64, 16)	QM7	4	1024	16	2	1.73527
ABP (16, 4)	QM7	5	64	4	2	1.15118
ABP (8, 8)	QM7	5	64	8	2	1.15118
ABP (4, 16)	QM7	5	64	16	2	1.15118
ABP (32, 4)	QM7	5	128	4	2	1.21231
ABP (16, 8)	QM7	5	128	8	2	1.21231
ABP (8, 16)	QM7	5	128	16	2	1.21827
ABP (64, 4)	QM7	5	256	4	2	1.20211
ABP (32, 8)	QM7	5	256	8	2	1.20754
ABP (16, 16)	QM7	5	256	16	2	1.21738
ABP (128, 4)	QM7	5	512	4	2	1.33158
ABP (64, 8)	QM7	5	512	8	2	1.33752
ABP (32, 16)	QM7	5	512	16	2	1.3487
ABP (256, 4)	QM7	5	1024	4	2	1.71917
ABP (128, 8)	QM7	5	1024	8	2	1.72373
ABP (64, 16)	QM7	5	1024	16	2	1.73527
ABP (16, 4)	QM7	6	64	4	2	1.15118
ABP (8, 8)	QM7	6	64	8	2	1.15118
ABP (4, 16)	QM7	6	64	16	2	1.15118
ABP (32, 4)	QM7	6	128	4	2	1.21231
ABP (16, 8)	QM7	6	128	8	2	1.21231
ABP (8, 16)	QM7	6	128	16	2	1.21827
ABP (64, 4)	QM7	6	256	4	2	1.20211
ABP (32, 8)	QM7	6	256	8	2	1.20754
ABP (16, 16)	QM7	6	256	16	2	1.21738
ABP (128, 4)	QM7	6	512	4	2	1.33158
ABP (64, 8)	QM7	6	512	8	2	1.33752
ABP (32, 16)	QM7	6	512	16	2	1.3487
ABP (256, 4)	QM7	6	1024	4	2	1.71917
ABP (128, 8)	QM7	6	1024	8	2	1.72373
ABP (64, 16)	QM7	6	1024	16	2	1.73527
ABP (16, 4)	QM7	7	64	4	2	1.15118
ABP (8, 8)	QM7	7	64	8	2	1.15118
ABP (4, 16)	QM7	7	64	16	2	1.15118
ABP (32, 4)	QM7	7	128	4	2	1.21231
ABP (16, 8)	QM7	7	128	8	2	1.21231
ABP (8, 16)	QM7	7	128	16	2	1.21827
ABP (64, 4)	QM7	7	256	4	2	1.20211
ABP (32, 8)	QM7	7	256	8	2	1.20754
ABP (16, 16)	QM7	7	256	16	2	1.21738
ABP (128, 4)	QM7	7	512	4	2	1.33158
ABP (64, 8)	QM7	7	512	8	2	1.33752
ABP (32, 16)	QM7	7	512	16	2	1.3487
ABP (256, 4)	QM7	7	1024	4	2	1.71917
ABP (128, 8)	QM7	7	1024	8	2	1.72373
ABP (64, 16)	QM7	7	1024	16	2	1.73527
ABP (16, 4)	QM7	8	64	4	2	1.15118
ABP (8, 8)	QM7	8	64	8	2	1.15118
ABP (4, 16)	QM7	8	64	16	2	1.15118
ABP (32, 4)	QM7	8	128	4	2	1.21231
ABP (16, 8)	QM7	8	128	8	2	1.21231
ABP (8, 16)	QM7	8	128	16	2	1.21827
ABP (64, 4)	QM7	8	256	4	2	1.20211
ABP (32, 8)	QM7	8	256	8	2	1.20754
ABP (16, 16)	QM7	8	256	16	2	1.21738
ABP (128, 4)	QM7	8	512	4	2	1.33158
ABP (64, 8)	QM7	8	512	8	2	1.33752
ABP (32, 16)	QM7	8	512	16	2	1.3487
ABP (256, 4)	QM7	8	1024	4	2	1.71917
ABP (128, 8)	QM7	8	1024	8	2	1.72373
ABP (64, 16)	QM7	8	1024	16	2	1.73527
ABP (16, 4)	QM7	9	64	4	2	1.15118
ABP (8, 8)	QM7	9	64	8	2	1.15118
ABP (4, 16)	QM7	9	64	16	2	1.15118
ABP (32, 4)	QM7	9	128	4	2	1.21231
ABP (16, 8)	QM7	9	128	8	2	1.21231
ABP (8, 16)	QM7	9	128	16	2	1.21827
ABP (64, 4)	QM7	9	256	4	2	1.20211
ABP (32, 8)	QM7	9	256	8	2	1.20754
ABP (16, 16)	QM7	9	256	16	2	1.21738
ABP (128, 4)	QM7	9	512	4	2	1.33158
ABP (64, 8)	QM7	9	512	8	2	1.33752
ABP (32, 16)	QM7	9	512	16	2	1.3487
ABP (256, 4)	QM7	9	1024	4	2	1.71917
ABP (128, 8)	QM7	9	1024	8	2	1.72373
ABP (64, 16)	QM7	9	1024	16	2	1.73527
Sum	QM7	0	0	0	0	1.13854
Sum	QM7	1	0	0	0	1.13854
Sum	QM7	2	0	0	0	1.13854
Sum	QM7	3	0	0	0	1.13854
Sum	QM7	4	0	0	0	1.13854
Sum	QM7	5	0	0	0	1.13854
Sum	QM7	6	0	0	0	1.13854
Sum	QM7	7	0	0	0	1.13854
Sum	QM7	8	0	0	0	1.13854
Sum	QM7	9	0	0	0	1.13854
ABP (16, 4)	QM8	0	64	4	2	1.36206
ABP (8, 8)	QM8	0	64	8	2	1.36206
ABP (4, 16)	QM8	0	64	16	2	1.36206
ABP (32, 4)	QM8	0	128	4	2	1.36778
ABP (16, 8)	QM8	0	128	8	2	1.36778
ABP (8, 16)	QM8	0	128	16	2	1.36778
ABP (64, 4)	QM8	0	256	4	2	1.40829
ABP (32, 8)	QM8	0	256	8	2	1.4145
ABP (16, 16)	QM8	0	256	16	2	1.4279
ABP (128, 4)	QM8	0	512	4	2	1.58111
ABP (64, 8)	QM8	0	512	8	2	1.58696
ABP (32, 16)	QM8	0	512	16	2	1.59973
ABP (256, 4)	QM8	0	1024	4	2	1.93371
ABP (128, 8)	QM8	0	1024	8	2	1.94295
ABP (64, 16)	QM8	0	1024	16	2	1.95486
ABP (16, 4)	QM8	1	64	4	2	1.36206
ABP (8, 8)	QM8	1	64	8	2	1.36206
ABP (4, 16)	QM8	1	64	16	2	1.36206
ABP (32, 4)	QM8	1	128	4	2	1.36778
ABP (16, 8)	QM8	1	128	8	2	1.36778
ABP (8, 16)	QM8	1	128	16	2	1.36778
ABP (64, 4)	QM8	1	256	4	2	1.40829
ABP (32, 8)	QM8	1	256	8	2	1.4145
ABP (16, 16)	QM8	1	256	16	2	1.4279
ABP (128, 4)	QM8	1	512	4	2	1.58111
ABP (64, 8)	QM8	1	512	8	2	1.58696
ABP (32, 16)	QM8	1	512	16	2	1.59973
ABP (256, 4)	QM8	1	1024	4	2	1.93371
ABP (128, 8)	QM8	1	1024	8	2	1.94295
ABP (64, 16)	QM8	1	1024	16	2	1.95486
ABP (16, 4)	QM8	2	64	4	2	1.36206
ABP (8, 8)	QM8	2	64	8	2	1.36206
ABP (4, 16)	QM8	2	64	16	2	1.36206
ABP (32, 4)	QM8	2	128	4	2	1.36778
ABP (16, 8)	QM8	2	128	8	2	1.36778
ABP (8, 16)	QM8	2	128	16	2	1.36778
ABP (64, 4)	QM8	2	256	4	2	1.40829
ABP (32, 8)	QM8	2	256	8	2	1.4145
ABP (16, 16)	QM8	2	256	16	2	1.4279
ABP (128, 4)	QM8	2	512	4	2	1.58111
ABP (64, 8)	QM8	2	512	8	2	1.58696
ABP (32, 16)	QM8	2	512	16	2	1.59973
ABP (256, 4)	QM8	2	1024	4	2	1.93371
ABP (128, 8)	QM8	2	1024	8	2	1.94295
ABP (64, 16)	QM8	2	1024	16	2	1.95486
ABP (16, 4)	QM8	3	64	4	2	1.36206
ABP (8, 8)	QM8	3	64	8	2	1.36206
ABP (4, 16)	QM8	3	64	16	2	1.36206
ABP (32, 4)	QM8	3	128	4	2	1.36778
ABP (16, 8)	QM8	3	128	8	2	1.36778
ABP (8, 16)	QM8	3	128	16	2	1.36778
ABP (64, 4)	QM8	3	256	4	2	1.40829
ABP (32, 8)	QM8	3	256	8	2	1.4145
ABP (16, 16)	QM8	3	256	16	2	1.4279
ABP (128, 4)	QM8	3	512	4	2	1.58111
ABP (64, 8)	QM8	3	512	8	2	1.58696
ABP (32, 16)	QM8	3	512	16	2	1.59973
ABP (256, 4)	QM8	3	1024	4	2	1.93371
ABP (128, 8)	QM8	3	1024	8	2	1.94295
ABP (64, 16)	QM8	3	1024	16	2	1.95486
ABP (16, 4)	QM8	4	64	4	2	1.36206
ABP (8, 8)	QM8	4	64	8	2	1.36206
ABP (4, 16)	QM8	4	64	16	2	1.36206
ABP (32, 4)	QM8	4	128	4	2	1.36778
ABP (16, 8)	QM8	4	128	8	2	1.36778
ABP (8, 16)	QM8	4	128	16	2	1.36778
ABP (64, 4)	QM8	4	256	4	2	1.40829
ABP (32, 8)	QM8	4	256	8	2	1.4145
ABP (16, 16)	QM8	4	256	16	2	1.4279
ABP (128, 4)	QM8	4	512	4	2	1.58111
ABP (64, 8)	QM8	4	512	8	2	1.58696
ABP (32, 16)	QM8	4	512	16	2	1.59973
ABP (256, 4)	QM8	4	1024	4	2	1.93371
ABP (128, 8)	QM8	4	1024	8	2	1.94295
ABP (64, 16)	QM8	4	1024	16	2	1.95486
ABP (16, 4)	QM8	5	64	4	2	1.36206
ABP (8, 8)	QM8	5	64	8	2	1.36206
ABP (4, 16)	QM8	5	64	16	2	1.36206
ABP (32, 4)	QM8	5	128	4	2	1.36778
ABP (16, 8)	QM8	5	128	8	2	1.36778
ABP (8, 16)	QM8	5	128	16	2	1.36778
ABP (64, 4)	QM8	5	256	4	2	1.40829
ABP (32, 8)	QM8	5	256	8	2	1.4145
ABP (16, 16)	QM8	5	256	16	2	1.4279
ABP (128, 4)	QM8	5	512	4	2	1.58111
ABP (64, 8)	QM8	5	512	8	2	1.58696
ABP (32, 16)	QM8	5	512	16	2	1.59973
ABP (256, 4)	QM8	5	1024	4	2	1.93371
ABP (128, 8)	QM8	5	1024	8	2	1.94295
ABP (64, 16)	QM8	5	1024	16	2	1.95486
ABP (16, 4)	QM8	6	64	4	2	1.36206
ABP (8, 8)	QM8	6	64	8	2	1.36206
ABP (4, 16)	QM8	6	64	16	2	1.36206
ABP (32, 4)	QM8	6	128	4	2	1.36778
ABP (16, 8)	QM8	6	128	8	2	1.36778
ABP (8, 16)	QM8	6	128	16	2	1.36778
ABP (64, 4)	QM8	6	256	4	2	1.40829
ABP (32, 8)	QM8	6	256	8	2	1.4145
ABP (16, 16)	QM8	6	256	16	2	1.4279
ABP (128, 4)	QM8	6	512	4	2	1.58111
ABP (64, 8)	QM8	6	512	8	2	1.58696
ABP (32, 16)	QM8	6	512	16	2	1.59973
ABP (256, 4)	QM8	6	1024	4	2	1.93371
ABP (128, 8)	QM8	6	1024	8	2	1.94295
ABP (64, 16)	QM8	6	1024	16	2	1.95486
ABP (16, 4)	QM8	7	64	4	2	1.36206
ABP (8, 8)	QM8	7	64	8	2	1.36206
ABP (4, 16)	QM8	7	64	16	2	1.36206
ABP (32, 4)	QM8	7	128	4	2	1.36778
ABP (16, 8)	QM8	7	128	8	2	1.36778
ABP (8, 16)	QM8	7	128	16	2	1.36778
ABP (64, 4)	QM8	7	256	4	2	1.40829
ABP (32, 8)	QM8	7	256	8	2	1.4145
ABP (16, 16)	QM8	7	256	16	2	1.4279
ABP (128, 4)	QM8	7	512	4	2	1.58111
ABP (64, 8)	QM8	7	512	8	2	1.58696
ABP (32, 16)	QM8	7	512	16	2	1.59973
ABP (256, 4)	QM8	7	1024	4	2	1.93371
ABP (128, 8)	QM8	7	1024	8	2	1.94295
ABP (64, 16)	QM8	7	1024	16	2	1.95486
ABP (16, 4)	QM8	8	64	4	2	1.36206
ABP (8, 8)	QM8	8	64	8	2	1.36206
ABP (4, 16)	QM8	8	64	16	2	1.36206
ABP (32, 4)	QM8	8	128	4	2	1.36778
ABP (16, 8)	QM8	8	128	8	2	1.36778
ABP (8, 16)	QM8	8	128	16	2	1.36778
ABP (64, 4)	QM8	8	256	4	2	1.40829
ABP (32, 8)	QM8	8	256	8	2	1.4145
ABP (16, 16)	QM8	8	256	16	2	1.4279
ABP (128, 4)	QM8	8	512	4	2	1.58111
ABP (64, 8)	QM8	8	512	8	2	1.58696
ABP (32, 16)	QM8	8	512	16	2	1.59973
ABP (256, 4)	QM8	8	1024	4	2	1.93371
ABP (128, 8)	QM8	8	1024	8	2	1.94295
ABP (64, 16)	QM8	8	1024	16	2	1.95486
ABP (16, 4)	QM8	9	64	4	2	1.36206
ABP (8, 8)	QM8	9	64	8	2	1.36206
ABP (4, 16)	QM8	9	64	16	2	1.36206
ABP (32, 4)	QM8	9	128	4	2	1.36778
ABP (16, 8)	QM8	9	128	8	2	1.36778
ABP (8, 16)	QM8	9	128	16	2	1.36778
ABP (64, 4)	QM8	9	256	4	2	1.40829
ABP (32, 8)	QM8	9	256	8	2	1.4145
ABP (16, 16)	QM8	9	256	16	2	1.4279
ABP (128, 4)	QM8	9	512	4	2	1.58111
ABP (64, 8)	QM8	9	512	8	2	1.58696
ABP (32, 16)	QM8	9	512	16	2	1.59973
ABP (256, 4)	QM8	9	1024	4	2	1.93371
ABP (128, 8)	QM8	9	1024	8	2	1.94295
ABP (64, 16)	QM8	9	1024	16	2	1.95486
Sum	QM8	0	0	0	0	1.36436
Sum	QM8	1	0	0	0	1.36436
Sum	QM8	2	0	0	0	1.36436
Sum	QM8	3	0	0	0	1.36436
Sum	QM8	4	0	0	0	1.36436
Sum	QM8	5	0	0	0	1.36436
Sum	QM8	6	0	0	0	1.36436
Sum	QM8	7	0	0	0	1.36436
Sum	QM8	8	0	0	0	1.36436
Sum	QM8	9	0	0	0	1.36436
ABP (16, 4)	QM9	0	64	4	2	1.73681
ABP (8, 8)	QM9	0	64	8	2	1.73681
ABP (4, 16)	QM9	0	64	16	2	1.73681
ABP (32, 4)	QM9	0	128	4	2	1.74168
ABP (16, 8)	QM9	0	128	8	2	1.74168
ABP (8, 16)	QM9	0	128	16	2	1.74168
ABP (64, 4)	QM9	0	256	4	2	1.75554
ABP (32, 8)	QM9	0	256	8	2	1.75841
ABP (16, 16)	QM9	0	256	16	2	1.77264
ABP (128, 4)	QM9	0	512	4	2	1.90637
ABP (64, 8)	QM9	0	512	8	2	1.91186
ABP (32, 16)	QM9	0	512	16	2	1.92587
ABP (256, 4)	QM9	0	1024	4	2	2.30472
ABP (128, 8)	QM9	0	1024	8	2	2.31358
ABP (64, 16)	QM9	0	1024	16	2	2.32922
ABP (16, 4)	QM9	1	64	4	2	1.73681
ABP (8, 8)	QM9	1	64	8	2	1.73681
ABP (4, 16)	QM9	1	64	16	2	1.73681
ABP (32, 4)	QM9	1	128	4	2	1.74168
ABP (16, 8)	QM9	1	128	8	2	1.74168
ABP (8, 16)	QM9	1	128	16	2	1.74168
ABP (64, 4)	QM9	1	256	4	2	1.75554
ABP (32, 8)	QM9	1	256	8	2	1.75841
ABP (16, 16)	QM9	1	256	16	2	1.77264
ABP (128, 4)	QM9	1	512	4	2	1.90637
ABP (64, 8)	QM9	1	512	8	2	1.91186
ABP (32, 16)	QM9	1	512	16	2	1.92587
ABP (256, 4)	QM9	1	1024	4	2	2.30472
ABP (128, 8)	QM9	1	1024	8	2	2.31358
ABP (64, 16)	QM9	1	1024	16	2	2.32922
ABP (16, 4)	QM9	2	64	4	2	1.73681
ABP (8, 8)	QM9	2	64	8	2	1.73681
ABP (4, 16)	QM9	2	64	16	2	1.73681
ABP (32, 4)	QM9	2	128	4	2	1.74168
ABP (16, 8)	QM9	2	128	8	2	1.74168
ABP (8, 16)	QM9	2	128	16	2	1.74168
ABP (64, 4)	QM9	2	256	4	2	1.75554
ABP (32, 8)	QM9	2	256	8	2	1.75841
ABP (16, 16)	QM9	2	256	16	2	1.77264
ABP (128, 4)	QM9	2	512	4	2	1.90637
ABP (64, 8)	QM9	2	512	8	2	1.91186
ABP (32, 16)	QM9	2	512	16	2	1.92587
ABP (256, 4)	QM9	2	1024	4	2	2.30472
ABP (128, 8)	QM9	2	1024	8	2	2.31358
ABP (64, 16)	QM9	2	1024	16	2	2.32922
ABP (16, 4)	QM9	3	64	4	2	1.73681
ABP (8, 8)	QM9	3	64	8	2	1.73681
ABP (4, 16)	QM9	3	64	16	2	1.73681
ABP (32, 4)	QM9	3	128	4	2	1.74168
ABP (16, 8)	QM9	3	128	8	2	1.74168
ABP (8, 16)	QM9	3	128	16	2	1.74168
ABP (64, 4)	QM9	3	256	4	2	1.75554
ABP (32, 8)	QM9	3	256	8	2	1.75841
ABP (16, 16)	QM9	3	256	16	2	1.77264
ABP (128, 4)	QM9	3	512	4	2	1.90637
ABP (64, 8)	QM9	3	512	8	2	1.91186
ABP (32, 16)	QM9	3	512	16	2	1.92587
ABP (256, 4)	QM9	3	1024	4	2	2.30472
ABP (128, 8)	QM9	3	1024	8	2	2.31358
ABP (64, 16)	QM9	3	1024	16	2	2.32922
ABP (16, 4)	QM9	4	64	4	2	1.73681
ABP (8, 8)	QM9	4	64	8	2	1.73681
ABP (4, 16)	QM9	4	64	16	2	1.73681
ABP (32, 4)	QM9	4	128	4	2	1.74168
ABP (16, 8)	QM9	4	128	8	2	1.74168
ABP (8, 16)	QM9	4	128	16	2	1.74168
ABP (64, 4)	QM9	4	256	4	2	1.75554
ABP (32, 8)	QM9	4	256	8	2	1.75841
ABP (16, 16)	QM9	4	256	16	2	1.77264
ABP (128, 4)	QM9	4	512	4	2	1.90637
ABP (64, 8)	QM9	4	512	8	2	1.91186
ABP (32, 16)	QM9	4	512	16	2	1.92587
ABP (256, 4)	QM9	4	1024	4	2	2.30472
ABP (128, 8)	QM9	4	1024	8	2	2.31358
ABP (64, 16)	QM9	4	1024	16	2	2.32922
ABP (16, 4)	QM9	5	64	4	2	1.73681
ABP (8, 8)	QM9	5	64	8	2	1.73681
ABP (4, 16)	QM9	5	64	16	2	1.73681
ABP (32, 4)	QM9	5	128	4	2	1.74168
ABP (16, 8)	QM9	5	128	8	2	1.74168
ABP (8, 16)	QM9	5	128	16	2	1.74168
ABP (64, 4)	QM9	5	256	4	2	1.75554
ABP (32, 8)	QM9	5	256	8	2	1.75841
ABP (16, 16)	QM9	5	256	16	2	1.77264
ABP (128, 4)	QM9	5	512	4	2	1.90637
ABP (64, 8)	QM9	5	512	8	2	1.91186
ABP (32, 16)	QM9	5	512	16	2	1.92587
ABP (256, 4)	QM9	5	1024	4	2	2.30472
ABP (128, 8)	QM9	5	1024	8	2	2.31358
ABP (64, 16)	QM9	5	1024	16	2	2.32922
ABP (16, 4)	QM9	6	64	4	2	1.73681
ABP (8, 8)	QM9	6	64	8	2	1.73681
ABP (4, 16)	QM9	6	64	16	2	1.73681
ABP (32, 4)	QM9	6	128	4	2	1.74168
ABP (16, 8)	QM9	6	128	8	2	1.74168
ABP (8, 16)	QM9	6	128	16	2	1.74168
ABP (64, 4)	QM9	6	256	4	2	1.75554
ABP (32, 8)	QM9	6	256	8	2	1.75841
ABP (16, 16)	QM9	6	256	16	2	1.77264
ABP (128, 4)	QM9	6	512	4	2	1.90637
ABP (64, 8)	QM9	6	512	8	2	1.91186
ABP (32, 16)	QM9	6	512	16	2	1.92587
ABP (256, 4)	QM9	6	1024	4	2	2.30472
ABP (128, 8)	QM9	6	1024	8	2	2.31358
ABP (64, 16)	QM9	6	1024	16	2	2.32922
ABP (16, 4)	QM9	7	64	4	2	1.73681
ABP (8, 8)	QM9	7	64	8	2	1.73681
ABP (4, 16)	QM9	7	64	16	2	1.73681
ABP (32, 4)	QM9	7	128	4	2	1.74168
ABP (16, 8)	QM9	7	128	8	2	1.74168
ABP (8, 16)	QM9	7	128	16	2	1.74168
ABP (64, 4)	QM9	7	256	4	2	1.75554
ABP (32, 8)	QM9	7	256	8	2	1.75841
ABP (16, 16)	QM9	7	256	16	2	1.77264
ABP (128, 4)	QM9	7	512	4	2	1.90637
ABP (64, 8)	QM9	7	512	8	2	1.91186
ABP (32, 16)	QM9	7	512	16	2	1.92587
ABP (256, 4)	QM9	7	1024	4	2	2.30472
ABP (128, 8)	QM9	7	1024	8	2	2.31358
ABP (64, 16)	QM9	7	1024	16	2	2.32922
ABP (16, 4)	QM9	8	64	4	2	1.73681
ABP (8, 8)	QM9	8	64	8	2	1.73681
ABP (4, 16)	QM9	8	64	16	2	1.73681
ABP (32, 4)	QM9	8	128	4	2	1.74168
ABP (16, 8)	QM9	8	128	8	2	1.74168
ABP (8, 16)	QM9	8	128	16	2	1.74168
ABP (64, 4)	QM9	8	256	4	2	1.75554
ABP (32, 8)	QM9	8	256	8	2	1.75841
ABP (16, 16)	QM9	8	256	16	2	1.77264
ABP (128, 4)	QM9	8	512	4	2	1.90637
ABP (64, 8)	QM9	8	512	8	2	1.91186
ABP (32, 16)	QM9	8	512	16	2	1.92587
ABP (256, 4)	QM9	8	1024	4	2	2.30472
ABP (128, 8)	QM9	8	1024	8	2	2.31358
ABP (64, 16)	QM9	8	1024	16	2	2.32922
ABP (16, 4)	QM9	9	64	4	2	1.73681
ABP (8, 8)	QM9	9	64	8	2	1.73681
ABP (4, 16)	QM9	9	64	16	2	1.73681
ABP (32, 4)	QM9	9	128	4	2	1.74168
ABP (16, 8)	QM9	9	128	8	2	1.74168
ABP (8, 16)	QM9	9	128	16	2	1.74168
ABP (64, 4)	QM9	9	256	4	2	1.75554
ABP (32, 8)	QM9	9	256	8	2	1.75841
ABP (16, 16)	QM9	9	256	16	2	1.77264
ABP (128, 4)	QM9	9	512	4	2	1.90637
ABP (64, 8)	QM9	9	512	8	2	1.91186
ABP (32, 16)	QM9	9	512	16	2	1.92587
ABP (256, 4)	QM9	9	1024	4	2	2.30472
ABP (128, 8)	QM9	9	1024	8	2	2.31358
ABP (64, 16)	QM9	9	1024	16	2	2.32922
Sum	QM9	0	0	0	0	1.69434
Sum	QM9	1	0	0	0	1.69434
Sum	QM9	2	0	0	0	1.69434
Sum	QM9	3	0	0	0	1.69434
Sum	QM9	4	0	0	0	1.69434
Sum	QM9	5	0	0	0	1.69434
Sum	QM9	6	0	0	0	1.69434
Sum	QM9	7	0	0	0	1.69434
Sum	QM9	8	0	0	0	1.69434
Sum	QM9	9	0	0	0	1.69434
ABP (16, 4)	QMugs	0	64	4	2	9.45288
ABP (8, 8)	QMugs	0	64	8	2	9.86281
ABP (4, 16)	QMugs	0	64	16	2	10.9142
ABP (32, 4)	QMugs	0	128	4	2	9.38594
ABP (16, 8)	QMugs	0	128	8	2	9.87541
ABP (8, 16)	QMugs	0	128	16	2	10.9361
ABP (64, 4)	QMugs	0	256	4	2	9.56739
ABP (32, 8)	QMugs	0	256	8	2	10.1027
ABP (16, 16)	QMugs	0	256	16	2	11.1493
ABP (128, 4)	QMugs	0	512	4	2	10.1561
ABP (64, 8)	QMugs	0	512	8	2	10.5798
ABP (32, 16)	QMugs	0	512	16	2	11.6242
ABP (256, 4)	QMugs	0	1024	4	2	11.22
ABP (128, 8)	QMugs	0	1024	8	2	11.4503
ABP (64, 16)	QMugs	0	1024	16	2	12.303
ABP (16, 4)	QMugs	1	64	4	2	9.45288
ABP (8, 8)	QMugs	1	64	8	2	9.86281
ABP (4, 16)	QMugs	1	64	16	2	10.9142
ABP (32, 4)	QMugs	1	128	4	2	9.38594
ABP (16, 8)	QMugs	1	128	8	2	9.87541
ABP (8, 16)	QMugs	1	128	16	2	10.9361
ABP (64, 4)	QMugs	1	256	4	2	9.56739
ABP (32, 8)	QMugs	1	256	8	2	10.1027
ABP (16, 16)	QMugs	1	256	16	2	11.1493
ABP (128, 4)	QMugs	1	512	4	2	10.1561
ABP (64, 8)	QMugs	1	512	8	2	10.5798
ABP (32, 16)	QMugs	1	512	16	2	11.6242
ABP (256, 4)	QMugs	1	1024	4	2	11.22
ABP (128, 8)	QMugs	1	1024	8	2	11.4503
ABP (64, 16)	QMugs	1	1024	16	2	12.303
ABP (16, 4)	QMugs	2	64	4	2	9.45288
ABP (8, 8)	QMugs	2	64	8	2	9.86281
ABP (4, 16)	QMugs	2	64	16	2	10.9142
ABP (32, 4)	QMugs	2	128	4	2	9.38594
ABP (16, 8)	QMugs	2	128	8	2	9.87541
ABP (8, 16)	QMugs	2	128	16	2	10.9361
ABP (64, 4)	QMugs	2	256	4	2	9.56739
ABP (32, 8)	QMugs	2	256	8	2	10.1027
ABP (16, 16)	QMugs	2	256	16	2	11.1493
ABP (128, 4)	QMugs	2	512	4	2	10.1561
ABP (64, 8)	QMugs	2	512	8	2	10.5798
ABP (32, 16)	QMugs	2	512	16	2	11.6242
ABP (256, 4)	QMugs	2	1024	4	2	11.22
ABP (128, 8)	QMugs	2	1024	8	2	11.4503
ABP (64, 16)	QMugs	2	1024	16	2	12.303
ABP (16, 4)	QMugs	3	64	4	2	9.45288
ABP (8, 8)	QMugs	3	64	8	2	9.86281
ABP (4, 16)	QMugs	3	64	16	2	10.9142
ABP (32, 4)	QMugs	3	128	4	2	9.38594
ABP (16, 8)	QMugs	3	128	8	2	9.87541
ABP (8, 16)	QMugs	3	128	16	2	10.9361
ABP (64, 4)	QMugs	3	256	4	2	9.56739
ABP (32, 8)	QMugs	3	256	8	2	10.1027
ABP (16, 16)	QMugs	3	256	16	2	11.1493
ABP (128, 4)	QMugs	3	512	4	2	10.1561
ABP (64, 8)	QMugs	3	512	8	2	10.5798
ABP (32, 16)	QMugs	3	512	16	2	11.6242
ABP (256, 4)	QMugs	3	1024	4	2	11.22
ABP (128, 8)	QMugs	3	1024	8	2	11.4503
ABP (64, 16)	QMugs	3	1024	16	2	12.303
ABP (16, 4)	QMugs	4	64	4	2	9.45288
ABP (8, 8)	QMugs	4	64	8	2	9.86281
ABP (4, 16)	QMugs	4	64	16	2	10.9142
ABP (32, 4)	QMugs	4	128	4	2	9.38594
ABP (16, 8)	QMugs	4	128	8	2	9.87541
ABP (8, 16)	QMugs	4	128	16	2	10.9361
ABP (64, 4)	QMugs	4	256	4	2	9.56739
ABP (32, 8)	QMugs	4	256	8	2	10.1027
ABP (16, 16)	QMugs	4	256	16	2	11.1493
ABP (128, 4)	QMugs	4	512	4	2	10.1561
ABP (64, 8)	QMugs	4	512	8	2	10.5798
ABP (32, 16)	QMugs	4	512	16	2	11.6242
ABP (256, 4)	QMugs	4	1024	4	2	11.22
ABP (128, 8)	QMugs	4	1024	8	2	11.4503
ABP (64, 16)	QMugs	4	1024	16	2	12.303
ABP (16, 4)	QMugs	5	64	4	2	9.45288
ABP (8, 8)	QMugs	5	64	8	2	9.86281
ABP (4, 16)	QMugs	5	64	16	2	10.9142
ABP (32, 4)	QMugs	5	128	4	2	9.38594
ABP (16, 8)	QMugs	5	128	8	2	9.87541
ABP (8, 16)	QMugs	5	128	16	2	10.9361
ABP (64, 4)	QMugs	5	256	4	2	9.56739
ABP (32, 8)	QMugs	5	256	8	2	10.1027
ABP (16, 16)	QMugs	5	256	16	2	11.1493
ABP (128, 4)	QMugs	5	512	4	2	10.1561
ABP (64, 8)	QMugs	5	512	8	2	10.5798
ABP (32, 16)	QMugs	5	512	16	2	11.6242
ABP (256, 4)	QMugs	5	1024	4	2	11.22
ABP (128, 8)	QMugs	5	1024	8	2	11.4503
ABP (64, 16)	QMugs	5	1024	16	2	12.303
ABP (16, 4)	QMugs	6	64	4	2	9.45288
ABP (8, 8)	QMugs	6	64	8	2	9.86281
ABP (4, 16)	QMugs	6	64	16	2	10.9142
ABP (32, 4)	QMugs	6	128	4	2	9.38594
ABP (16, 8)	QMugs	6	128	8	2	9.87541
ABP (8, 16)	QMugs	6	128	16	2	10.9361
ABP (64, 4)	QMugs	6	256	4	2	9.56739
ABP (32, 8)	QMugs	6	256	8	2	10.1027
ABP (16, 16)	QMugs	6	256	16	2	11.1493
ABP (128, 4)	QMugs	6	512	4	2	10.1561
ABP (64, 8)	QMugs	6	512	8	2	10.5798
ABP (32, 16)	QMugs	6	512	16	2	11.6242
ABP (256, 4)	QMugs	6	1024	4	2	11.22
ABP (128, 8)	QMugs	6	1024	8	2	11.4503
ABP (64, 16)	QMugs	6	1024	16	2	12.303
ABP (16, 4)	QMugs	7	64	4	2	9.45288
ABP (8, 8)	QMugs	7	64	8	2	9.86281
ABP (4, 16)	QMugs	7	64	16	2	10.9142
ABP (32, 4)	QMugs	7	128	4	2	9.38594
ABP (16, 8)	QMugs	7	128	8	2	9.87541
ABP (8, 16)	QMugs	7	128	16	2	10.9361
ABP (64, 4)	QMugs	7	256	4	2	9.56739
ABP (32, 8)	QMugs	7	256	8	2	10.1027
ABP (16, 16)	QMugs	7	256	16	2	11.1493
ABP (128, 4)	QMugs	7	512	4	2	10.1561
ABP (64, 8)	QMugs	7	512	8	2	10.5798
ABP (32, 16)	QMugs	7	512	16	2	11.6242
ABP (256, 4)	QMugs	7	1024	4	2	11.22
ABP (128, 8)	QMugs	7	1024	8	2	11.4503
ABP (64, 16)	QMugs	7	1024	16	2	12.303
ABP (16, 4)	QMugs	8	64	4	2	9.45288
ABP (8, 8)	QMugs	8	64	8	2	9.86281
ABP (4, 16)	QMugs	8	64	16	2	10.9142
ABP (32, 4)	QMugs	8	128	4	2	9.38594
ABP (16, 8)	QMugs	8	128	8	2	9.87541
ABP (8, 16)	QMugs	8	128	16	2	10.9361
ABP (64, 4)	QMugs	8	256	4	2	9.56739
ABP (32, 8)	QMugs	8	256	8	2	10.1027
ABP (16, 16)	QMugs	8	256	16	2	11.1493
ABP (128, 4)	QMugs	8	512	4	2	10.1561
ABP (64, 8)	QMugs	8	512	8	2	10.5798
ABP (32, 16)	QMugs	8	512	16	2	11.6242
ABP (256, 4)	QMugs	8	1024	4	2	11.22
ABP (128, 8)	QMugs	8	1024	8	2	11.4503
ABP (64, 16)	QMugs	8	1024	16	2	12.303
ABP (16, 4)	QMugs	9	64	4	2	9.45288
ABP (8, 8)	QMugs	9	64	8	2	9.86281
ABP (4, 16)	QMugs	9	64	16	2	10.9142
ABP (32, 4)	QMugs	9	128	4	2	9.38594
ABP (16, 8)	QMugs	9	128	8	2	9.87541
ABP (8, 16)	QMugs	9	128	16	2	10.9361
ABP (64, 4)	QMugs	9	256	4	2	9.56739
ABP (32, 8)	QMugs	9	256	8	2	10.1027
ABP (16, 16)	QMugs	9	256	16	2	11.1493
ABP (128, 4)	QMugs	9	512	4	2	10.1561
ABP (64, 8)	QMugs	9	512	8	2	10.5798
ABP (32, 16)	QMugs	9	512	16	2	11.6242
ABP (256, 4)	QMugs	9	1024	4	2	11.22
ABP (128, 8)	QMugs	9	1024	8	2	11.4503
ABP (64, 16)	QMugs	9	1024	16	2	12.303
Sum	QMugs	0	0	0	0	9.55032
Sum	QMugs	1	0	0	0	9.55032
Sum	QMugs	2	0	0	0	9.55032
Sum	QMugs	3	0	0	0	9.55032
Sum	QMugs	4	0	0	0	9.55032
Sum	QMugs	5	0	0	0	9.55032
Sum	QMugs	6	0	0	0	9.55032
Sum	QMugs	7	0	0	0	9.55032
Sum	QMugs	8	0	0	0	9.55032
Sum	QMugs	9	0	0	0	9.55032
ABP (16, 4)	toluene	0	64	4	2	1.06798
ABP (8, 8)	toluene	0	64	8	2	1.06798
ABP (4, 16)	toluene	0	64	16	2	1.06798
ABP (32, 4)	toluene	0	128	4	2	1.07162
ABP (16, 8)	toluene	0	128	8	2	1.07162
ABP (8, 16)	toluene	0	128	16	2	1.07162
ABP (64, 4)	toluene	0	256	4	2	1.10248
ABP (32, 8)	toluene	0	256	8	2	1.10687
ABP (16, 16)	toluene	0	256	16	2	1.11488
ABP (128, 4)	toluene	0	512	4	2	1.23257
ABP (64, 8)	toluene	0	512	8	2	1.23657
ABP (32, 16)	toluene	0	512	16	2	1.24248
ABP (256, 4)	toluene	0	1024	4	2	1.59669
ABP (128, 8)	toluene	0	1024	8	2	1.60069
ABP (64, 16)	toluene	0	1024	16	2	1.60437
ABP (16, 4)	toluene	1	64	4	2	1.06798
ABP (8, 8)	toluene	1	64	8	2	1.06798
ABP (4, 16)	toluene	1	64	16	2	1.06798
ABP (32, 4)	toluene	1	128	4	2	1.07162
ABP (16, 8)	toluene	1	128	8	2	1.07162
ABP (8, 16)	toluene	1	128	16	2	1.07162
ABP (64, 4)	toluene	1	256	4	2	1.10248
ABP (32, 8)	toluene	1	256	8	2	1.10687
ABP (16, 16)	toluene	1	256	16	2	1.11488
ABP (128, 4)	toluene	1	512	4	2	1.23257
ABP (64, 8)	toluene	1	512	8	2	1.23657
ABP (32, 16)	toluene	1	512	16	2	1.24248
ABP (256, 4)	toluene	1	1024	4	2	1.59669
ABP (128, 8)	toluene	1	1024	8	2	1.60069
ABP (64, 16)	toluene	1	1024	16	2	1.60437
ABP (16, 4)	toluene	2	64	4	2	1.06798
ABP (8, 8)	toluene	2	64	8	2	1.06798
ABP (4, 16)	toluene	2	64	16	2	1.06798
ABP (32, 4)	toluene	2	128	4	2	1.07162
ABP (16, 8)	toluene	2	128	8	2	1.07162
ABP (8, 16)	toluene	2	128	16	2	1.07162
ABP (64, 4)	toluene	2	256	4	2	1.10248
ABP (32, 8)	toluene	2	256	8	2	1.10687
ABP (16, 16)	toluene	2	256	16	2	1.11488
ABP (128, 4)	toluene	2	512	4	2	1.23257
ABP (64, 8)	toluene	2	512	8	2	1.23657
ABP (32, 16)	toluene	2	512	16	2	1.24248
ABP (256, 4)	toluene	2	1024	4	2	1.59669
ABP (128, 8)	toluene	2	1024	8	2	1.60069
ABP (64, 16)	toluene	2	1024	16	2	1.60437
ABP (16, 4)	toluene	3	64	4	2	1.06798
ABP (8, 8)	toluene	3	64	8	2	1.06798
ABP (4, 16)	toluene	3	64	16	2	1.06798
ABP (32, 4)	toluene	3	128	4	2	1.07162
ABP (16, 8)	toluene	3	128	8	2	1.07162
ABP (8, 16)	toluene	3	128	16	2	1.07162
ABP (64, 4)	toluene	3	256	4	2	1.10248
ABP (32, 8)	toluene	3	256	8	2	1.10687
ABP (16, 16)	toluene	3	256	16	2	1.11488
ABP (128, 4)	toluene	3	512	4	2	1.23257
ABP (64, 8)	toluene	3	512	8	2	1.23657
ABP (32, 16)	toluene	3	512	16	2	1.24248
ABP (256, 4)	toluene	3	1024	4	2	1.59669
ABP (128, 8)	toluene	3	1024	8	2	1.60069
ABP (64, 16)	toluene	3	1024	16	2	1.60437
ABP (16, 4)	toluene	4	64	4	2	1.06798
ABP (8, 8)	toluene	4	64	8	2	1.06798
ABP (4, 16)	toluene	4	64	16	2	1.06798
ABP (32, 4)	toluene	4	128	4	2	1.07162
ABP (16, 8)	toluene	4	128	8	2	1.07162
ABP (8, 16)	toluene	4	128	16	2	1.07162
ABP (64, 4)	toluene	4	256	4	2	1.10248
ABP (32, 8)	toluene	4	256	8	2	1.10687
ABP (16, 16)	toluene	4	256	16	2	1.11488
ABP (128, 4)	toluene	4	512	4	2	1.23257
ABP (64, 8)	toluene	4	512	8	2	1.23657
ABP (32, 16)	toluene	4	512	16	2	1.24248
ABP (256, 4)	toluene	4	1024	4	2	1.59669
ABP (128, 8)	toluene	4	1024	8	2	1.60069
ABP (64, 16)	toluene	4	1024	16	2	1.60437
ABP (16, 4)	toluene	5	64	4	2	1.06798
ABP (8, 8)	toluene	5	64	8	2	1.06798
ABP (4, 16)	toluene	5	64	16	2	1.06798
ABP (32, 4)	toluene	5	128	4	2	1.07162
ABP (16, 8)	toluene	5	128	8	2	1.07162
ABP (8, 16)	toluene	5	128	16	2	1.07162
ABP (64, 4)	toluene	5	256	4	2	1.10248
ABP (32, 8)	toluene	5	256	8	2	1.10687
ABP (16, 16)	toluene	5	256	16	2	1.11488
ABP (128, 4)	toluene	5	512	4	2	1.23257
ABP (64, 8)	toluene	5	512	8	2	1.23657
ABP (32, 16)	toluene	5	512	16	2	1.24248
ABP (256, 4)	toluene	5	1024	4	2	1.59669
ABP (128, 8)	toluene	5	1024	8	2	1.60069
ABP (64, 16)	toluene	5	1024	16	2	1.60437
ABP (16, 4)	toluene	6	64	4	2	1.06798
ABP (8, 8)	toluene	6	64	8	2	1.06798
ABP (4, 16)	toluene	6	64	16	2	1.06798
ABP (32, 4)	toluene	6	128	4	2	1.07162
ABP (16, 8)	toluene	6	128	8	2	1.07162
ABP (8, 16)	toluene	6	128	16	2	1.07162
ABP (64, 4)	toluene	6	256	4	2	1.10248
ABP (32, 8)	toluene	6	256	8	2	1.10687
ABP (16, 16)	toluene	6	256	16	2	1.11488
ABP (128, 4)	toluene	6	512	4	2	1.23257
ABP (64, 8)	toluene	6	512	8	2	1.23657
ABP (32, 16)	toluene	6	512	16	2	1.24248
ABP (256, 4)	toluene	6	1024	4	2	1.59669
ABP (128, 8)	toluene	6	1024	8	2	1.60069
ABP (64, 16)	toluene	6	1024	16	2	1.60437
ABP (16, 4)	toluene	7	64	4	2	1.06798
ABP (8, 8)	toluene	7	64	8	2	1.06798
ABP (4, 16)	toluene	7	64	16	2	1.06798
ABP (32, 4)	toluene	7	128	4	2	1.07162
ABP (16, 8)	toluene	7	128	8	2	1.07162
ABP (8, 16)	toluene	7	128	16	2	1.07162
ABP (64, 4)	toluene	7	256	4	2	1.10248
ABP (32, 8)	toluene	7	256	8	2	1.10687
ABP (16, 16)	toluene	7	256	16	2	1.11488
ABP (128, 4)	toluene	7	512	4	2	1.23257
ABP (64, 8)	toluene	7	512	8	2	1.23657
ABP (32, 16)	toluene	7	512	16	2	1.24248
ABP (256, 4)	toluene	7	1024	4	2	1.59669
ABP (128, 8)	toluene	7	1024	8	2	1.60069
ABP (64, 16)	toluene	7	1024	16	2	1.60437
ABP (16, 4)	toluene	8	64	4	2	1.06798
ABP (8, 8)	toluene	8	64	8	2	1.06798
ABP (4, 16)	toluene	8	64	16	2	1.06798
ABP (32, 4)	toluene	8	128	4	2	1.07162
ABP (16, 8)	toluene	8	128	8	2	1.07162
ABP (8, 16)	toluene	8	128	16	2	1.07162
ABP (64, 4)	toluene	8	256	4	2	1.10248
ABP (32, 8)	toluene	8	256	8	2	1.10687
ABP (16, 16)	toluene	8	256	16	2	1.11488
ABP (128, 4)	toluene	8	512	4	2	1.23257
ABP (64, 8)	toluene	8	512	8	2	1.23657
ABP (32, 16)	toluene	8	512	16	2	1.24248
ABP (256, 4)	toluene	8	1024	4	2	1.59669
ABP (128, 8)	toluene	8	1024	8	2	1.60069
ABP (64, 16)	toluene	8	1024	16	2	1.60437
ABP (16, 4)	toluene	9	64	4	2	1.06798
ABP (8, 8)	toluene	9	64	8	2	1.06798
ABP (4, 16)	toluene	9	64	16	2	1.06798
ABP (32, 4)	toluene	9	128	4	2	1.07162
ABP (16, 8)	toluene	9	128	8	2	1.07162
ABP (8, 16)	toluene	9	128	16	2	1.07162
ABP (64, 4)	toluene	9	256	4	2	1.10248
ABP (32, 8)	toluene	9	256	8	2	1.10687
ABP (16, 16)	toluene	9	256	16	2	1.11488
ABP (128, 4)	toluene	9	512	4	2	1.23257
ABP (64, 8)	toluene	9	512	8	2	1.23657
ABP (32, 16)	toluene	9	512	16	2	1.24248
ABP (256, 4)	toluene	9	1024	4	2	1.59669
ABP (128, 8)	toluene	9	1024	8	2	1.60069
ABP (64, 16)	toluene	9	1024	16	2	1.60437
Sum	toluene	0	0	0	0	1.06601
Sum	toluene	1	0	0	0	1.06601
Sum	toluene	2	0	0	0	1.06601
Sum	toluene	3	0	0	0	1.06601
Sum	toluene	4	0	0	0	1.06601
Sum	toluene	5	0	0	0	1.06601
Sum	toluene	6	0	0	0	1.06601
Sum	toluene	7	0	0	0	1.06601
Sum	toluene	8	0	0	0	1.06601
Sum	toluene	9	0	0	0	1.06601

## Sheet: Memory_DimeNet++
Model	Dataset	Iteration	ST hidden dim	ST # heads	ST # SABs	Memory
ABP (16, 4)	aspirin	0	64	4	2	9.10043
ABP (8, 8)	aspirin	0	64	8	2	9.10043
ABP (4, 16)	aspirin	0	64	16	2	9.10043
ABP (32, 4)	aspirin	0	128	4	2	9.13145
ABP (16, 8)	aspirin	0	128	8	2	9.13145
ABP (8, 16)	aspirin	0	128	16	2	9.13145
ABP (64, 4)	aspirin	0	256	4	2	9.13848
ABP (32, 8)	aspirin	0	256	8	2	9.13848
ABP (16, 16)	aspirin	0	256	16	2	9.13848
ABP (128, 4)	aspirin	0	512	4	2	9.1513
ABP (64, 8)	aspirin	0	512	8	2	9.1513
ABP (32, 16)	aspirin	0	512	16	2	9.1513
ABP (256, 4)	aspirin	0	1024	4	2	9.40455
ABP (128, 8)	aspirin	0	1024	8	2	9.40688
ABP (64, 16)	aspirin	0	1024	16	2	9.4128
ABP (16, 4)	aspirin	1	64	4	2	9.10043
ABP (8, 8)	aspirin	1	64	8	2	9.10043
ABP (4, 16)	aspirin	1	64	16	2	9.10043
ABP (32, 4)	aspirin	1	128	4	2	9.13145
ABP (16, 8)	aspirin	1	128	8	2	9.13145
ABP (8, 16)	aspirin	1	128	16	2	9.13145
ABP (64, 4)	aspirin	1	256	4	2	9.13848
ABP (32, 8)	aspirin	1	256	8	2	9.13848
ABP (16, 16)	aspirin	1	256	16	2	9.13848
ABP (128, 4)	aspirin	1	512	4	2	9.1513
ABP (64, 8)	aspirin	1	512	8	2	9.1513
ABP (32, 16)	aspirin	1	512	16	2	9.1513
ABP (256, 4)	aspirin	1	1024	4	2	9.40455
ABP (128, 8)	aspirin	1	1024	8	2	9.40688
ABP (64, 16)	aspirin	1	1024	16	2	9.4128
ABP (16, 4)	aspirin	2	64	4	2	9.10043
ABP (8, 8)	aspirin	2	64	8	2	9.10043
ABP (4, 16)	aspirin	2	64	16	2	9.10043
ABP (32, 4)	aspirin	2	128	4	2	9.13145
ABP (16, 8)	aspirin	2	128	8	2	9.13145
ABP (8, 16)	aspirin	2	128	16	2	9.13145
ABP (64, 4)	aspirin	2	256	4	2	9.13848
ABP (32, 8)	aspirin	2	256	8	2	9.13848
ABP (16, 16)	aspirin	2	256	16	2	9.13848
ABP (128, 4)	aspirin	2	512	4	2	9.1513
ABP (64, 8)	aspirin	2	512	8	2	9.1513
ABP (32, 16)	aspirin	2	512	16	2	9.1513
ABP (256, 4)	aspirin	2	1024	4	2	9.40455
ABP (128, 8)	aspirin	2	1024	8	2	9.40688
ABP (64, 16)	aspirin	2	1024	16	2	9.4128
ABP (16, 4)	aspirin	3	64	4	2	9.10043
ABP (8, 8)	aspirin	3	64	8	2	9.10043
ABP (4, 16)	aspirin	3	64	16	2	9.10043
ABP (32, 4)	aspirin	3	128	4	2	9.13145
ABP (16, 8)	aspirin	3	128	8	2	9.13145
ABP (8, 16)	aspirin	3	128	16	2	9.13145
ABP (64, 4)	aspirin	3	256	4	2	9.13848
ABP (32, 8)	aspirin	3	256	8	2	9.13848
ABP (16, 16)	aspirin	3	256	16	2	9.13848
ABP (128, 4)	aspirin	3	512	4	2	9.1513
ABP (64, 8)	aspirin	3	512	8	2	9.1513
ABP (32, 16)	aspirin	3	512	16	2	9.1513
ABP (256, 4)	aspirin	3	1024	4	2	9.40455
ABP (128, 8)	aspirin	3	1024	8	2	9.40688
ABP (64, 16)	aspirin	3	1024	16	2	9.4128
ABP (16, 4)	aspirin	4	64	4	2	9.10043
ABP (8, 8)	aspirin	4	64	8	2	9.10043
ABP (4, 16)	aspirin	4	64	16	2	9.10043
ABP (32, 4)	aspirin	4	128	4	2	9.13145
ABP (16, 8)	aspirin	4	128	8	2	9.13145
ABP (8, 16)	aspirin	4	128	16	2	9.13145
ABP (64, 4)	aspirin	4	256	4	2	9.13848
ABP (32, 8)	aspirin	4	256	8	2	9.13848
ABP (16, 16)	aspirin	4	256	16	2	9.13848
ABP (128, 4)	aspirin	4	512	4	2	9.1513
ABP (64, 8)	aspirin	4	512	8	2	9.1513
ABP (32, 16)	aspirin	4	512	16	2	9.1513
ABP (256, 4)	aspirin	4	1024	4	2	9.40455
ABP (128, 8)	aspirin	4	1024	8	2	9.40688
ABP (64, 16)	aspirin	4	1024	16	2	9.4128
ABP (16, 4)	aspirin	5	64	4	2	9.10043
ABP (8, 8)	aspirin	5	64	8	2	9.10043
ABP (4, 16)	aspirin	5	64	16	2	9.10043
ABP (32, 4)	aspirin	5	128	4	2	9.13145
ABP (16, 8)	aspirin	5	128	8	2	9.13145
ABP (8, 16)	aspirin	5	128	16	2	9.13145
ABP (64, 4)	aspirin	5	256	4	2	9.13848
ABP (32, 8)	aspirin	5	256	8	2	9.13848
ABP (16, 16)	aspirin	5	256	16	2	9.13848
ABP (128, 4)	aspirin	5	512	4	2	9.1513
ABP (64, 8)	aspirin	5	512	8	2	9.1513
ABP (32, 16)	aspirin	5	512	16	2	9.1513
ABP (256, 4)	aspirin	5	1024	4	2	9.40455
ABP (128, 8)	aspirin	5	1024	8	2	9.40688
ABP (64, 16)	aspirin	5	1024	16	2	9.4128
ABP (16, 4)	aspirin	6	64	4	2	9.10043
ABP (8, 8)	aspirin	6	64	8	2	9.10043
ABP (4, 16)	aspirin	6	64	16	2	9.10043
ABP (32, 4)	aspirin	6	128	4	2	9.13145
ABP (16, 8)	aspirin	6	128	8	2	9.13145
ABP (8, 16)	aspirin	6	128	16	2	9.13145
ABP (64, 4)	aspirin	6	256	4	2	9.13848
ABP (32, 8)	aspirin	6	256	8	2	9.13848
ABP (16, 16)	aspirin	6	256	16	2	9.13848
ABP (128, 4)	aspirin	6	512	4	2	9.1513
ABP (64, 8)	aspirin	6	512	8	2	9.1513
ABP (32, 16)	aspirin	6	512	16	2	9.1513
ABP (256, 4)	aspirin	6	1024	4	2	9.40455
ABP (128, 8)	aspirin	6	1024	8	2	9.40688
ABP (64, 16)	aspirin	6	1024	16	2	9.4128
ABP (16, 4)	aspirin	7	64	4	2	9.10043
ABP (8, 8)	aspirin	7	64	8	2	9.10043
ABP (4, 16)	aspirin	7	64	16	2	9.10043
ABP (32, 4)	aspirin	7	128	4	2	9.13145
ABP (16, 8)	aspirin	7	128	8	2	9.13145
ABP (8, 16)	aspirin	7	128	16	2	9.13145
ABP (64, 4)	aspirin	7	256	4	2	9.13848
ABP (32, 8)	aspirin	7	256	8	2	9.13848
ABP (16, 16)	aspirin	7	256	16	2	9.13848
ABP (128, 4)	aspirin	7	512	4	2	9.1513
ABP (64, 8)	aspirin	7	512	8	2	9.1513
ABP (32, 16)	aspirin	7	512	16	2	9.1513
ABP (256, 4)	aspirin	7	1024	4	2	9.40455
ABP (128, 8)	aspirin	7	1024	8	2	9.40688
ABP (64, 16)	aspirin	7	1024	16	2	9.4128
ABP (16, 4)	aspirin	8	64	4	2	9.10043
ABP (8, 8)	aspirin	8	64	8	2	9.10043
ABP (4, 16)	aspirin	8	64	16	2	9.10043
ABP (32, 4)	aspirin	8	128	4	2	9.13145
ABP (16, 8)	aspirin	8	128	8	2	9.13145
ABP (8, 16)	aspirin	8	128	16	2	9.13145
ABP (64, 4)	aspirin	8	256	4	2	9.13848
ABP (32, 8)	aspirin	8	256	8	2	9.13848
ABP (16, 16)	aspirin	8	256	16	2	9.13848
ABP (128, 4)	aspirin	8	512	4	2	9.1513
ABP (64, 8)	aspirin	8	512	8	2	9.1513
ABP (32, 16)	aspirin	8	512	16	2	9.1513
ABP (256, 4)	aspirin	8	1024	4	2	9.40455
ABP (128, 8)	aspirin	8	1024	8	2	9.40688
ABP (64, 16)	aspirin	8	1024	16	2	9.4128
ABP (16, 4)	aspirin	9	64	4	2	9.10043
ABP (8, 8)	aspirin	9	64	8	2	9.10043
ABP (4, 16)	aspirin	9	64	16	2	9.10043
ABP (32, 4)	aspirin	9	128	4	2	9.13145
ABP (16, 8)	aspirin	9	128	8	2	9.13145
ABP (8, 16)	aspirin	9	128	16	2	9.13145
ABP (64, 4)	aspirin	9	256	4	2	9.13848
ABP (32, 8)	aspirin	9	256	8	2	9.13848
ABP (16, 16)	aspirin	9	256	16	2	9.13848
ABP (128, 4)	aspirin	9	512	4	2	9.1513
ABP (64, 8)	aspirin	9	512	8	2	9.1513
ABP (32, 16)	aspirin	9	512	16	2	9.1513
ABP (256, 4)	aspirin	9	1024	4	2	9.40455
ABP (128, 8)	aspirin	9	1024	8	2	9.40688
ABP (64, 16)	aspirin	9	1024	16	2	9.4128
Sum	aspirin	0	0	0	0	9.12488
Sum	aspirin	1	0	0	0	9.12488
Sum	aspirin	2	0	0	0	9.12488
Sum	aspirin	3	0	0	0	9.12488
Sum	aspirin	4	0	0	0	9.12488
Sum	aspirin	5	0	0	0	9.12488
Sum	aspirin	6	0	0	0	9.12488
Sum	aspirin	7	0	0	0	9.12488
Sum	aspirin	8	0	0	0	9.12488
Sum	aspirin	9	0	0	0	9.12488
ABP (16, 4)	benzene	0	64	4	2	3.73229
ABP (8, 8)	benzene	0	64	8	2	3.73229
ABP (4, 16)	benzene	0	64	16	2	3.73229
ABP (32, 4)	benzene	0	128	4	2	3.73574
ABP (16, 8)	benzene	0	128	8	2	3.73574
ABP (8, 16)	benzene	0	128	16	2	3.73574
ABP (64, 4)	benzene	0	256	4	2	3.74606
ABP (32, 8)	benzene	0	256	8	2	3.74606
ABP (16, 16)	benzene	0	256	16	2	3.74606
ABP (128, 4)	benzene	0	512	4	2	3.81427
ABP (64, 8)	benzene	0	512	8	2	3.81486
ABP (32, 16)	benzene	0	512	16	2	3.81637
ABP (256, 4)	benzene	0	1024	4	2	4.03397
ABP (128, 8)	benzene	0	1024	8	2	4.03456
ABP (64, 16)	benzene	0	1024	16	2	4.03604
ABP (16, 4)	benzene	1	64	4	2	3.73229
ABP (8, 8)	benzene	1	64	8	2	3.73229
ABP (4, 16)	benzene	1	64	16	2	3.73229
ABP (32, 4)	benzene	1	128	4	2	3.73574
ABP (16, 8)	benzene	1	128	8	2	3.73574
ABP (8, 16)	benzene	1	128	16	2	3.73574
ABP (64, 4)	benzene	1	256	4	2	3.74606
ABP (32, 8)	benzene	1	256	8	2	3.74606
ABP (16, 16)	benzene	1	256	16	2	3.74606
ABP (128, 4)	benzene	1	512	4	2	3.81427
ABP (64, 8)	benzene	1	512	8	2	3.81486
ABP (32, 16)	benzene	1	512	16	2	3.81637
ABP (256, 4)	benzene	1	1024	4	2	4.03397
ABP (128, 8)	benzene	1	1024	8	2	4.03456
ABP (64, 16)	benzene	1	1024	16	2	4.03604
ABP (16, 4)	benzene	2	64	4	2	3.73229
ABP (8, 8)	benzene	2	64	8	2	3.73229
ABP (4, 16)	benzene	2	64	16	2	3.73229
ABP (32, 4)	benzene	2	128	4	2	3.73574
ABP (16, 8)	benzene	2	128	8	2	3.73574
ABP (8, 16)	benzene	2	128	16	2	3.73574
ABP (64, 4)	benzene	2	256	4	2	3.74606
ABP (32, 8)	benzene	2	256	8	2	3.74606
ABP (16, 16)	benzene	2	256	16	2	3.74606
ABP (128, 4)	benzene	2	512	4	2	3.81427
ABP (64, 8)	benzene	2	512	8	2	3.81486
ABP (32, 16)	benzene	2	512	16	2	3.81637
ABP (256, 4)	benzene	2	1024	4	2	4.03397
ABP (128, 8)	benzene	2	1024	8	2	4.03456
ABP (64, 16)	benzene	2	1024	16	2	4.03604
ABP (16, 4)	benzene	3	64	4	2	3.73229
ABP (8, 8)	benzene	3	64	8	2	3.73229
ABP (4, 16)	benzene	3	64	16	2	3.73229
ABP (32, 4)	benzene	3	128	4	2	3.73574
ABP (16, 8)	benzene	3	128	8	2	3.73574
ABP (8, 16)	benzene	3	128	16	2	3.73574
ABP (64, 4)	benzene	3	256	4	2	3.74606
ABP (32, 8)	benzene	3	256	8	2	3.74606
ABP (16, 16)	benzene	3	256	16	2	3.74606
ABP (128, 4)	benzene	3	512	4	2	3.81427
ABP (64, 8)	benzene	3	512	8	2	3.81486
ABP (32, 16)	benzene	3	512	16	2	3.81637
ABP (256, 4)	benzene	3	1024	4	2	4.03397
ABP (128, 8)	benzene	3	1024	8	2	4.03456
ABP (64, 16)	benzene	3	1024	16	2	4.03604
ABP (16, 4)	benzene	4	64	4	2	3.73229
ABP (8, 8)	benzene	4	64	8	2	3.73229
ABP (4, 16)	benzene	4	64	16	2	3.73229
ABP (32, 4)	benzene	4	128	4	2	3.73574
ABP (16, 8)	benzene	4	128	8	2	3.73574
ABP (8, 16)	benzene	4	128	16	2	3.73574
ABP (64, 4)	benzene	4	256	4	2	3.74606
ABP (32, 8)	benzene	4	256	8	2	3.74606
ABP (16, 16)	benzene	4	256	16	2	3.74606
ABP (128, 4)	benzene	4	512	4	2	3.81427
ABP (64, 8)	benzene	4	512	8	2	3.81486
ABP (32, 16)	benzene	4	512	16	2	3.81637
ABP (256, 4)	benzene	4	1024	4	2	4.03397
ABP (128, 8)	benzene	4	1024	8	2	4.03456
ABP (64, 16)	benzene	4	1024	16	2	4.03604
ABP (16, 4)	benzene	5	64	4	2	3.73229
ABP (8, 8)	benzene	5	64	8	2	3.73229
ABP (4, 16)	benzene	5	64	16	2	3.73229
ABP (32, 4)	benzene	5	128	4	2	3.73574
ABP (16, 8)	benzene	5	128	8	2	3.73574
ABP (8, 16)	benzene	5	128	16	2	3.73574
ABP (64, 4)	benzene	5	256	4	2	3.74606
ABP (32, 8)	benzene	5	256	8	2	3.74606
ABP (16, 16)	benzene	5	256	16	2	3.74606
ABP (128, 4)	benzene	5	512	4	2	3.81427
ABP (64, 8)	benzene	5	512	8	2	3.81486
ABP (32, 16)	benzene	5	512	16	2	3.81637
ABP (256, 4)	benzene	5	1024	4	2	4.03397
ABP (128, 8)	benzene	5	1024	8	2	4.03456
ABP (64, 16)	benzene	5	1024	16	2	4.03604
ABP (16, 4)	benzene	6	64	4	2	3.73229
ABP (8, 8)	benzene	6	64	8	2	3.73229
ABP (4, 16)	benzene	6	64	16	2	3.73229
ABP (32, 4)	benzene	6	128	4	2	3.73574
ABP (16, 8)	benzene	6	128	8	2	3.73574
ABP (8, 16)	benzene	6	128	16	2	3.73574
ABP (64, 4)	benzene	6	256	4	2	3.74606
ABP (32, 8)	benzene	6	256	8	2	3.74606
ABP (16, 16)	benzene	6	256	16	2	3.74606
ABP (128, 4)	benzene	6	512	4	2	3.81427
ABP (64, 8)	benzene	6	512	8	2	3.81486
ABP (32, 16)	benzene	6	512	16	2	3.81637
ABP (256, 4)	benzene	6	1024	4	2	4.03397
ABP (128, 8)	benzene	6	1024	8	2	4.03456
ABP (64, 16)	benzene	6	1024	16	2	4.03604
ABP (16, 4)	benzene	7	64	4	2	3.73229
ABP (8, 8)	benzene	7	64	8	2	3.73229
ABP (4, 16)	benzene	7	64	16	2	3.73229
ABP (32, 4)	benzene	7	128	4	2	3.73574
ABP (16, 8)	benzene	7	128	8	2	3.73574
ABP (8, 16)	benzene	7	128	16	2	3.73574
ABP (64, 4)	benzene	7	256	4	2	3.74606
ABP (32, 8)	benzene	7	256	8	2	3.74606
ABP (16, 16)	benzene	7	256	16	2	3.74606
ABP (128, 4)	benzene	7	512	4	2	3.81427
ABP (64, 8)	benzene	7	512	8	2	3.81486
ABP (32, 16)	benzene	7	512	16	2	3.81637
ABP (256, 4)	benzene	7	1024	4	2	4.03397
ABP (128, 8)	benzene	7	1024	8	2	4.03456
ABP (64, 16)	benzene	7	1024	16	2	4.03604
ABP (16, 4)	benzene	8	64	4	2	3.73229
ABP (8, 8)	benzene	8	64	8	2	3.73229
ABP (4, 16)	benzene	8	64	16	2	3.73229
ABP (32, 4)	benzene	8	128	4	2	3.73574
ABP (16, 8)	benzene	8	128	8	2	3.73574
ABP (8, 16)	benzene	8	128	16	2	3.73574
ABP (64, 4)	benzene	8	256	4	2	3.74606
ABP (32, 8)	benzene	8	256	8	2	3.74606
ABP (16, 16)	benzene	8	256	16	2	3.74606
ABP (128, 4)	benzene	8	512	4	2	3.81427
ABP (64, 8)	benzene	8	512	8	2	3.81486
ABP (32, 16)	benzene	8	512	16	2	3.81637
ABP (256, 4)	benzene	8	1024	4	2	4.03397
ABP (128, 8)	benzene	8	1024	8	2	4.03456
ABP (64, 16)	benzene	8	1024	16	2	4.03604
ABP (16, 4)	benzene	9	64	4	2	3.73229
ABP (8, 8)	benzene	9	64	8	2	3.73229
ABP (4, 16)	benzene	9	64	16	2	3.73229
ABP (32, 4)	benzene	9	128	4	2	3.73574
ABP (16, 8)	benzene	9	128	8	2	3.73574
ABP (8, 16)	benzene	9	128	16	2	3.73574
ABP (64, 4)	benzene	9	256	4	2	3.74606
ABP (32, 8)	benzene	9	256	8	2	3.74606
ABP (16, 16)	benzene	9	256	16	2	3.74606
ABP (128, 4)	benzene	9	512	4	2	3.81427
ABP (64, 8)	benzene	9	512	8	2	3.81486
ABP (32, 16)	benzene	9	512	16	2	3.81637
ABP (256, 4)	benzene	9	1024	4	2	4.03397
ABP (128, 8)	benzene	9	1024	8	2	4.03456
ABP (64, 16)	benzene	9	1024	16	2	4.03604
Sum	benzene	0	0	0	0	3.72913
Sum	benzene	1	0	0	0	3.72913
Sum	benzene	2	0	0	0	3.72913
Sum	benzene	3	0	0	0	3.72913
Sum	benzene	4	0	0	0	3.72913
Sum	benzene	5	0	0	0	3.72913
Sum	benzene	6	0	0	0	3.72913
Sum	benzene	7	0	0	0	3.72913
Sum	benzene	8	0	0	0	3.72913
Sum	benzene	9	0	0	0	3.72913
ABP (16, 4)	ethanol	0	64	4	2	2.06739
ABP (8, 8)	ethanol	0	64	8	2	2.06739
ABP (4, 16)	ethanol	0	64	16	2	2.06739
ABP (32, 4)	ethanol	0	128	4	2	2.07288
ABP (16, 8)	ethanol	0	128	8	2	2.07322
ABP (8, 16)	ethanol	0	128	16	2	2.07388
ABP (64, 4)	ethanol	0	256	4	2	2.10532
ABP (32, 8)	ethanol	0	256	8	2	2.10565
ABP (16, 16)	ethanol	0	256	16	2	2.10631
ABP (128, 4)	ethanol	0	512	4	2	2.16099
ABP (64, 8)	ethanol	0	512	8	2	2.16132
ABP (32, 16)	ethanol	0	512	16	2	2.16198
ABP (256, 4)	ethanol	0	1024	4	2	2.37956
ABP (128, 8)	ethanol	0	1024	8	2	2.37989
ABP (64, 16)	ethanol	0	1024	16	2	2.38056
ABP (16, 4)	ethanol	1	64	4	2	2.06739
ABP (8, 8)	ethanol	1	64	8	2	2.06739
ABP (4, 16)	ethanol	1	64	16	2	2.06739
ABP (32, 4)	ethanol	1	128	4	2	2.07288
ABP (16, 8)	ethanol	1	128	8	2	2.07322
ABP (8, 16)	ethanol	1	128	16	2	2.07388
ABP (64, 4)	ethanol	1	256	4	2	2.10532
ABP (32, 8)	ethanol	1	256	8	2	2.10565
ABP (16, 16)	ethanol	1	256	16	2	2.10631
ABP (128, 4)	ethanol	1	512	4	2	2.16099
ABP (64, 8)	ethanol	1	512	8	2	2.16132
ABP (32, 16)	ethanol	1	512	16	2	2.16198
ABP (256, 4)	ethanol	1	1024	4	2	2.37956
ABP (128, 8)	ethanol	1	1024	8	2	2.37989
ABP (64, 16)	ethanol	1	1024	16	2	2.38056
ABP (16, 4)	ethanol	2	64	4	2	2.06739
ABP (8, 8)	ethanol	2	64	8	2	2.06739
ABP (4, 16)	ethanol	2	64	16	2	2.06739
ABP (32, 4)	ethanol	2	128	4	2	2.07288
ABP (16, 8)	ethanol	2	128	8	2	2.07322
ABP (8, 16)	ethanol	2	128	16	2	2.07388
ABP (64, 4)	ethanol	2	256	4	2	2.10532
ABP (32, 8)	ethanol	2	256	8	2	2.10565
ABP (16, 16)	ethanol	2	256	16	2	2.10631
ABP (128, 4)	ethanol	2	512	4	2	2.16099
ABP (64, 8)	ethanol	2	512	8	2	2.16132
ABP (32, 16)	ethanol	2	512	16	2	2.16198
ABP (256, 4)	ethanol	2	1024	4	2	2.37956
ABP (128, 8)	ethanol	2	1024	8	2	2.37989
ABP (64, 16)	ethanol	2	1024	16	2	2.38056
ABP (16, 4)	ethanol	3	64	4	2	2.06739
ABP (8, 8)	ethanol	3	64	8	2	2.06739
ABP (4, 16)	ethanol	3	64	16	2	2.06739
ABP (32, 4)	ethanol	3	128	4	2	2.07288
ABP (16, 8)	ethanol	3	128	8	2	2.07322
ABP (8, 16)	ethanol	3	128	16	2	2.07388
ABP (64, 4)	ethanol	3	256	4	2	2.10532
ABP (32, 8)	ethanol	3	256	8	2	2.10565
ABP (16, 16)	ethanol	3	256	16	2	2.10631
ABP (128, 4)	ethanol	3	512	4	2	2.16099
ABP (64, 8)	ethanol	3	512	8	2	2.16132
ABP (32, 16)	ethanol	3	512	16	2	2.16198
ABP (256, 4)	ethanol	3	1024	4	2	2.37956
ABP (128, 8)	ethanol	3	1024	8	2	2.37989
ABP (64, 16)	ethanol	3	1024	16	2	2.38056
ABP (16, 4)	ethanol	4	64	4	2	2.06739
ABP (8, 8)	ethanol	4	64	8	2	2.06739
ABP (4, 16)	ethanol	4	64	16	2	2.06739
ABP (32, 4)	ethanol	4	128	4	2	2.07288
ABP (16, 8)	ethanol	4	128	8	2	2.07322
ABP (8, 16)	ethanol	4	128	16	2	2.07388
ABP (64, 4)	ethanol	4	256	4	2	2.10532
ABP (32, 8)	ethanol	4	256	8	2	2.10565
ABP (16, 16)	ethanol	4	256	16	2	2.10631
ABP (128, 4)	ethanol	4	512	4	2	2.16099
ABP (64, 8)	ethanol	4	512	8	2	2.16132
ABP (32, 16)	ethanol	4	512	16	2	2.16198
ABP (256, 4)	ethanol	4	1024	4	2	2.37956
ABP (128, 8)	ethanol	4	1024	8	2	2.37989
ABP (64, 16)	ethanol	4	1024	16	2	2.38056
ABP (16, 4)	ethanol	5	64	4	2	2.06739
ABP (8, 8)	ethanol	5	64	8	2	2.06739
ABP (4, 16)	ethanol	5	64	16	2	2.06739
ABP (32, 4)	ethanol	5	128	4	2	2.07288
ABP (16, 8)	ethanol	5	128	8	2	2.07322
ABP (8, 16)	ethanol	5	128	16	2	2.07388
ABP (64, 4)	ethanol	5	256	4	2	2.10532
ABP (32, 8)	ethanol	5	256	8	2	2.10565
ABP (16, 16)	ethanol	5	256	16	2	2.10631
ABP (128, 4)	ethanol	5	512	4	2	2.16099
ABP (64, 8)	ethanol	5	512	8	2	2.16132
ABP (32, 16)	ethanol	5	512	16	2	2.16198
ABP (256, 4)	ethanol	5	1024	4	2	2.37956
ABP (128, 8)	ethanol	5	1024	8	2	2.37989
ABP (64, 16)	ethanol	5	1024	16	2	2.38056
ABP (16, 4)	ethanol	6	64	4	2	2.06739
ABP (8, 8)	ethanol	6	64	8	2	2.06739
ABP (4, 16)	ethanol	6	64	16	2	2.06739
ABP (32, 4)	ethanol	6	128	4	2	2.07288
ABP (16, 8)	ethanol	6	128	8	2	2.07322
ABP (8, 16)	ethanol	6	128	16	2	2.07388
ABP (64, 4)	ethanol	6	256	4	2	2.10532
ABP (32, 8)	ethanol	6	256	8	2	2.10565
ABP (16, 16)	ethanol	6	256	16	2	2.10631
ABP (128, 4)	ethanol	6	512	4	2	2.16099
ABP (64, 8)	ethanol	6	512	8	2	2.16132
ABP (32, 16)	ethanol	6	512	16	2	2.16198
ABP (256, 4)	ethanol	6	1024	4	2	2.37956
ABP (128, 8)	ethanol	6	1024	8	2	2.37989
ABP (64, 16)	ethanol	6	1024	16	2	2.38056
ABP (16, 4)	ethanol	7	64	4	2	2.06739
ABP (8, 8)	ethanol	7	64	8	2	2.06739
ABP (4, 16)	ethanol	7	64	16	2	2.06739
ABP (32, 4)	ethanol	7	128	4	2	2.07288
ABP (16, 8)	ethanol	7	128	8	2	2.07322
ABP (8, 16)	ethanol	7	128	16	2	2.07388
ABP (64, 4)	ethanol	7	256	4	2	2.10532
ABP (32, 8)	ethanol	7	256	8	2	2.10565
ABP (16, 16)	ethanol	7	256	16	2	2.10631
ABP (128, 4)	ethanol	7	512	4	2	2.16099
ABP (64, 8)	ethanol	7	512	8	2	2.16132
ABP (32, 16)	ethanol	7	512	16	2	2.16198
ABP (256, 4)	ethanol	7	1024	4	2	2.37956
ABP (128, 8)	ethanol	7	1024	8	2	2.37989
ABP (64, 16)	ethanol	7	1024	16	2	2.38056
ABP (16, 4)	ethanol	8	64	4	2	2.06739
ABP (8, 8)	ethanol	8	64	8	2	2.06739
ABP (4, 16)	ethanol	8	64	16	2	2.06739
ABP (32, 4)	ethanol	8	128	4	2	2.07288
ABP (16, 8)	ethanol	8	128	8	2	2.07322
ABP (8, 16)	ethanol	8	128	16	2	2.07388
ABP (64, 4)	ethanol	8	256	4	2	2.10532
ABP (32, 8)	ethanol	8	256	8	2	2.10565
ABP (16, 16)	ethanol	8	256	16	2	2.10631
ABP (128, 4)	ethanol	8	512	4	2	2.16099
ABP (64, 8)	ethanol	8	512	8	2	2.16132
ABP (32, 16)	ethanol	8	512	16	2	2.16198
ABP (256, 4)	ethanol	8	1024	4	2	2.37956
ABP (128, 8)	ethanol	8	1024	8	2	2.37989
ABP (64, 16)	ethanol	8	1024	16	2	2.38056
ABP (16, 4)	ethanol	9	64	4	2	2.06739
ABP (8, 8)	ethanol	9	64	8	2	2.06739
ABP (4, 16)	ethanol	9	64	16	2	2.06739
ABP (32, 4)	ethanol	9	128	4	2	2.07288
ABP (16, 8)	ethanol	9	128	8	2	2.07322
ABP (8, 16)	ethanol	9	128	16	2	2.07388
ABP (64, 4)	ethanol	9	256	4	2	2.10532
ABP (32, 8)	ethanol	9	256	8	2	2.10565
ABP (16, 16)	ethanol	9	256	16	2	2.10631
ABP (128, 4)	ethanol	9	512	4	2	2.16099
ABP (64, 8)	ethanol	9	512	8	2	2.16132
ABP (32, 16)	ethanol	9	512	16	2	2.16198
ABP (256, 4)	ethanol	9	1024	4	2	2.37956
ABP (128, 8)	ethanol	9	1024	8	2	2.37989
ABP (64, 16)	ethanol	9	1024	16	2	2.38056
Sum	ethanol	0	0	0	0	2.06629
Sum	ethanol	1	0	0	0	2.06629
Sum	ethanol	2	0	0	0	2.06629
Sum	ethanol	3	0	0	0	2.06629
Sum	ethanol	4	0	0	0	2.06629
Sum	ethanol	5	0	0	0	2.06629
Sum	ethanol	6	0	0	0	2.06629
Sum	ethanol	7	0	0	0	2.06629
Sum	ethanol	8	0	0	0	2.06629
Sum	ethanol	9	0	0	0	2.06629
ABP (16, 4)	malonaldehyde	0	64	4	2	2.06739
ABP (8, 8)	malonaldehyde	0	64	8	2	2.06739
ABP (4, 16)	malonaldehyde	0	64	16	2	2.06739
ABP (32, 4)	malonaldehyde	0	128	4	2	2.07288
ABP (16, 8)	malonaldehyde	0	128	8	2	2.07322
ABP (8, 16)	malonaldehyde	0	128	16	2	2.07388
ABP (64, 4)	malonaldehyde	0	256	4	2	2.10532
ABP (32, 8)	malonaldehyde	0	256	8	2	2.10565
ABP (16, 16)	malonaldehyde	0	256	16	2	2.10631
ABP (128, 4)	malonaldehyde	0	512	4	2	2.16099
ABP (64, 8)	malonaldehyde	0	512	8	2	2.16132
ABP (32, 16)	malonaldehyde	0	512	16	2	2.16198
ABP (256, 4)	malonaldehyde	0	1024	4	2	2.37956
ABP (128, 8)	malonaldehyde	0	1024	8	2	2.37989
ABP (64, 16)	malonaldehyde	0	1024	16	2	2.38056
ABP (16, 4)	malonaldehyde	1	64	4	2	2.06739
ABP (8, 8)	malonaldehyde	1	64	8	2	2.06739
ABP (4, 16)	malonaldehyde	1	64	16	2	2.06739
ABP (32, 4)	malonaldehyde	1	128	4	2	2.07288
ABP (16, 8)	malonaldehyde	1	128	8	2	2.07322
ABP (8, 16)	malonaldehyde	1	128	16	2	2.07388
ABP (64, 4)	malonaldehyde	1	256	4	2	2.10532
ABP (32, 8)	malonaldehyde	1	256	8	2	2.10565
ABP (16, 16)	malonaldehyde	1	256	16	2	2.10631
ABP (128, 4)	malonaldehyde	1	512	4	2	2.16099
ABP (64, 8)	malonaldehyde	1	512	8	2	2.16132
ABP (32, 16)	malonaldehyde	1	512	16	2	2.16198
ABP (256, 4)	malonaldehyde	1	1024	4	2	2.37956
ABP (128, 8)	malonaldehyde	1	1024	8	2	2.37989
ABP (64, 16)	malonaldehyde	1	1024	16	2	2.38056
ABP (16, 4)	malonaldehyde	2	64	4	2	2.06739
ABP (8, 8)	malonaldehyde	2	64	8	2	2.06739
ABP (4, 16)	malonaldehyde	2	64	16	2	2.06739
ABP (32, 4)	malonaldehyde	2	128	4	2	2.07288
ABP (16, 8)	malonaldehyde	2	128	8	2	2.07322
ABP (8, 16)	malonaldehyde	2	128	16	2	2.07388
ABP (64, 4)	malonaldehyde	2	256	4	2	2.10532
ABP (32, 8)	malonaldehyde	2	256	8	2	2.10565
ABP (16, 16)	malonaldehyde	2	256	16	2	2.10631
ABP (128, 4)	malonaldehyde	2	512	4	2	2.16099
ABP (64, 8)	malonaldehyde	2	512	8	2	2.16132
ABP (32, 16)	malonaldehyde	2	512	16	2	2.16198
ABP (256, 4)	malonaldehyde	2	1024	4	2	2.37956
ABP (128, 8)	malonaldehyde	2	1024	8	2	2.37989
ABP (64, 16)	malonaldehyde	2	1024	16	2	2.38056
ABP (16, 4)	malonaldehyde	3	64	4	2	2.06739
ABP (8, 8)	malonaldehyde	3	64	8	2	2.06739
ABP (4, 16)	malonaldehyde	3	64	16	2	2.06739
ABP (32, 4)	malonaldehyde	3	128	4	2	2.07288
ABP (16, 8)	malonaldehyde	3	128	8	2	2.07322
ABP (8, 16)	malonaldehyde	3	128	16	2	2.07388
ABP (64, 4)	malonaldehyde	3	256	4	2	2.10532
ABP (32, 8)	malonaldehyde	3	256	8	2	2.10565
ABP (16, 16)	malonaldehyde	3	256	16	2	2.10631
ABP (128, 4)	malonaldehyde	3	512	4	2	2.16099
ABP (64, 8)	malonaldehyde	3	512	8	2	2.16132
ABP (32, 16)	malonaldehyde	3	512	16	2	2.16198
ABP (256, 4)	malonaldehyde	3	1024	4	2	2.37956
ABP (128, 8)	malonaldehyde	3	1024	8	2	2.37989
ABP (64, 16)	malonaldehyde	3	1024	16	2	2.38056
ABP (16, 4)	malonaldehyde	4	64	4	2	2.06739
ABP (8, 8)	malonaldehyde	4	64	8	2	2.06739
ABP (4, 16)	malonaldehyde	4	64	16	2	2.06739
ABP (32, 4)	malonaldehyde	4	128	4	2	2.07288
ABP (16, 8)	malonaldehyde	4	128	8	2	2.07322
ABP (8, 16)	malonaldehyde	4	128	16	2	2.07388
ABP (64, 4)	malonaldehyde	4	256	4	2	2.10532
ABP (32, 8)	malonaldehyde	4	256	8	2	2.10565
ABP (16, 16)	malonaldehyde	4	256	16	2	2.10631
ABP (128, 4)	malonaldehyde	4	512	4	2	2.16099
ABP (64, 8)	malonaldehyde	4	512	8	2	2.16132
ABP (32, 16)	malonaldehyde	4	512	16	2	2.16198
ABP (256, 4)	malonaldehyde	4	1024	4	2	2.37956
ABP (128, 8)	malonaldehyde	4	1024	8	2	2.37989
ABP (64, 16)	malonaldehyde	4	1024	16	2	2.38056
ABP (16, 4)	malonaldehyde	5	64	4	2	2.06739
ABP (8, 8)	malonaldehyde	5	64	8	2	2.06739
ABP (4, 16)	malonaldehyde	5	64	16	2	2.06739
ABP (32, 4)	malonaldehyde	5	128	4	2	2.07288
ABP (16, 8)	malonaldehyde	5	128	8	2	2.07322
ABP (8, 16)	malonaldehyde	5	128	16	2	2.07388
ABP (64, 4)	malonaldehyde	5	256	4	2	2.10532
ABP (32, 8)	malonaldehyde	5	256	8	2	2.10565
ABP (16, 16)	malonaldehyde	5	256	16	2	2.10631
ABP (128, 4)	malonaldehyde	5	512	4	2	2.16099
ABP (64, 8)	malonaldehyde	5	512	8	2	2.16132
ABP (32, 16)	malonaldehyde	5	512	16	2	2.16198
ABP (256, 4)	malonaldehyde	5	1024	4	2	2.37956
ABP (128, 8)	malonaldehyde	5	1024	8	2	2.37989
ABP (64, 16)	malonaldehyde	5	1024	16	2	2.38056
ABP (16, 4)	malonaldehyde	6	64	4	2	2.06739
ABP (8, 8)	malonaldehyde	6	64	8	2	2.06739
ABP (4, 16)	malonaldehyde	6	64	16	2	2.06739
ABP (32, 4)	malonaldehyde	6	128	4	2	2.07288
ABP (16, 8)	malonaldehyde	6	128	8	2	2.07322
ABP (8, 16)	malonaldehyde	6	128	16	2	2.07388
ABP (64, 4)	malonaldehyde	6	256	4	2	2.10532
ABP (32, 8)	malonaldehyde	6	256	8	2	2.10565
ABP (16, 16)	malonaldehyde	6	256	16	2	2.10631
ABP (128, 4)	malonaldehyde	6	512	4	2	2.16099
ABP (64, 8)	malonaldehyde	6	512	8	2	2.16132
ABP (32, 16)	malonaldehyde	6	512	16	2	2.16198
ABP (256, 4)	malonaldehyde	6	1024	4	2	2.37956
ABP (128, 8)	malonaldehyde	6	1024	8	2	2.37989
ABP (64, 16)	malonaldehyde	6	1024	16	2	2.38056
ABP (16, 4)	malonaldehyde	7	64	4	2	2.06739
ABP (8, 8)	malonaldehyde	7	64	8	2	2.06739
ABP (4, 16)	malonaldehyde	7	64	16	2	2.06739
ABP (32, 4)	malonaldehyde	7	128	4	2	2.07288
ABP (16, 8)	malonaldehyde	7	128	8	2	2.07322
ABP (8, 16)	malonaldehyde	7	128	16	2	2.07388
ABP (64, 4)	malonaldehyde	7	256	4	2	2.10532
ABP (32, 8)	malonaldehyde	7	256	8	2	2.10565
ABP (16, 16)	malonaldehyde	7	256	16	2	2.10631
ABP (128, 4)	malonaldehyde	7	512	4	2	2.16099
ABP (64, 8)	malonaldehyde	7	512	8	2	2.16132
ABP (32, 16)	malonaldehyde	7	512	16	2	2.16198
ABP (256, 4)	malonaldehyde	7	1024	4	2	2.37956
ABP (128, 8)	malonaldehyde	7	1024	8	2	2.37989
ABP (64, 16)	malonaldehyde	7	1024	16	2	2.38056
ABP (16, 4)	malonaldehyde	8	64	4	2	2.06739
ABP (8, 8)	malonaldehyde	8	64	8	2	2.06739
ABP (4, 16)	malonaldehyde	8	64	16	2	2.06739
ABP (32, 4)	malonaldehyde	8	128	4	2	2.07288
ABP (16, 8)	malonaldehyde	8	128	8	2	2.07322
ABP (8, 16)	malonaldehyde	8	128	16	2	2.07388
ABP (64, 4)	malonaldehyde	8	256	4	2	2.10532
ABP (32, 8)	malonaldehyde	8	256	8	2	2.10565
ABP (16, 16)	malonaldehyde	8	256	16	2	2.10631
ABP (128, 4)	malonaldehyde	8	512	4	2	2.16099
ABP (64, 8)	malonaldehyde	8	512	8	2	2.16132
ABP (32, 16)	malonaldehyde	8	512	16	2	2.16198
ABP (256, 4)	malonaldehyde	8	1024	4	2	2.37956
ABP (128, 8)	malonaldehyde	8	1024	8	2	2.37989
ABP (64, 16)	malonaldehyde	8	1024	16	2	2.38056
ABP (16, 4)	malonaldehyde	9	64	4	2	2.06739
ABP (8, 8)	malonaldehyde	9	64	8	2	2.06739
ABP (4, 16)	malonaldehyde	9	64	16	2	2.06739
ABP (32, 4)	malonaldehyde	9	128	4	2	2.07288
ABP (16, 8)	malonaldehyde	9	128	8	2	2.07322
ABP (8, 16)	malonaldehyde	9	128	16	2	2.07388
ABP (64, 4)	malonaldehyde	9	256	4	2	2.10532
ABP (32, 8)	malonaldehyde	9	256	8	2	2.10565
ABP (16, 16)	malonaldehyde	9	256	16	2	2.10631
ABP (128, 4)	malonaldehyde	9	512	4	2	2.16099
ABP (64, 8)	malonaldehyde	9	512	8	2	2.16132
ABP (32, 16)	malonaldehyde	9	512	16	2	2.16198
ABP (256, 4)	malonaldehyde	9	1024	4	2	2.37956
ABP (128, 8)	malonaldehyde	9	1024	8	2	2.37989
ABP (64, 16)	malonaldehyde	9	1024	16	2	2.38056
Sum	malonaldehyde	0	0	0	0	2.06629
Sum	malonaldehyde	1	0	0	0	2.06629
Sum	malonaldehyde	2	0	0	0	2.06629
Sum	malonaldehyde	3	0	0	0	2.06629
Sum	malonaldehyde	4	0	0	0	2.06629
Sum	malonaldehyde	5	0	0	0	2.06629
Sum	malonaldehyde	6	0	0	0	2.06629
Sum	malonaldehyde	7	0	0	0	2.06629
Sum	malonaldehyde	8	0	0	0	2.06629
Sum	malonaldehyde	9	0	0	0	2.06629
ABP (16, 4)	QM7	0	64	4	2	2.77547
ABP (8, 8)	QM7	0	64	8	2	2.77547
ABP (4, 16)	QM7	0	64	16	2	2.78331
ABP (32, 4)	QM7	0	128	4	2	2.80261
ABP (16, 8)	QM7	0	128	8	2	2.80351
ABP (8, 16)	QM7	0	128	16	2	2.80849
ABP (64, 4)	QM7	0	256	4	2	2.88264
ABP (32, 8)	QM7	0	256	8	2	2.88552
ABP (16, 16)	QM7	0	256	16	2	2.88909
ABP (128, 4)	QM7	0	512	4	2	2.95891
ABP (64, 8)	QM7	0	512	8	2	2.96062
ABP (32, 16)	QM7	0	512	16	2	2.96481
ABP (256, 4)	QM7	0	1024	4	2	3.2289
ABP (128, 8)	QM7	0	1024	8	2	3.23301
ABP (64, 16)	QM7	0	1024	16	2	3.237
ABP (16, 4)	QM7	1	64	4	2	2.77547
ABP (8, 8)	QM7	1	64	8	2	2.77547
ABP (4, 16)	QM7	1	64	16	2	2.78331
ABP (32, 4)	QM7	1	128	4	2	2.80261
ABP (16, 8)	QM7	1	128	8	2	2.80351
ABP (8, 16)	QM7	1	128	16	2	2.80849
ABP (64, 4)	QM7	1	256	4	2	2.88264
ABP (32, 8)	QM7	1	256	8	2	2.88552
ABP (16, 16)	QM7	1	256	16	2	2.88909
ABP (128, 4)	QM7	1	512	4	2	2.95891
ABP (64, 8)	QM7	1	512	8	2	2.96062
ABP (32, 16)	QM7	1	512	16	2	2.96481
ABP (256, 4)	QM7	1	1024	4	2	3.2289
ABP (128, 8)	QM7	1	1024	8	2	3.23301
ABP (64, 16)	QM7	1	1024	16	2	3.237
ABP (16, 4)	QM7	2	64	4	2	2.77547
ABP (8, 8)	QM7	2	64	8	2	2.77547
ABP (4, 16)	QM7	2	64	16	2	2.78331
ABP (32, 4)	QM7	2	128	4	2	2.80261
ABP (16, 8)	QM7	2	128	8	2	2.80351
ABP (8, 16)	QM7	2	128	16	2	2.80849
ABP (64, 4)	QM7	2	256	4	2	2.88264
ABP (32, 8)	QM7	2	256	8	2	2.88552
ABP (16, 16)	QM7	2	256	16	2	2.88909
ABP (128, 4)	QM7	2	512	4	2	2.95891
ABP (64, 8)	QM7	2	512	8	2	2.96062
ABP (32, 16)	QM7	2	512	16	2	2.96481
ABP (256, 4)	QM7	2	1024	4	2	3.2289
ABP (128, 8)	QM7	2	1024	8	2	3.23301
ABP (64, 16)	QM7	2	1024	16	2	3.237
ABP (16, 4)	QM7	3	64	4	2	2.77547
ABP (8, 8)	QM7	3	64	8	2	2.77547
ABP (4, 16)	QM7	3	64	16	2	2.78331
ABP (32, 4)	QM7	3	128	4	2	2.80261
ABP (16, 8)	QM7	3	128	8	2	2.80351
ABP (8, 16)	QM7	3	128	16	2	2.80849
ABP (64, 4)	QM7	3	256	4	2	2.88264
ABP (32, 8)	QM7	3	256	8	2	2.88552
ABP (16, 16)	QM7	3	256	16	2	2.88909
ABP (128, 4)	QM7	3	512	4	2	2.95891
ABP (64, 8)	QM7	3	512	8	2	2.96062
ABP (32, 16)	QM7	3	512	16	2	2.96481
ABP (256, 4)	QM7	3	1024	4	2	3.2289
ABP (128, 8)	QM7	3	1024	8	2	3.23301
ABP (64, 16)	QM7	3	1024	16	2	3.237
ABP (16, 4)	QM7	4	64	4	2	2.77547
ABP (8, 8)	QM7	4	64	8	2	2.77547
ABP (4, 16)	QM7	4	64	16	2	2.78331
ABP (32, 4)	QM7	4	128	4	2	2.80261
ABP (16, 8)	QM7	4	128	8	2	2.80351
ABP (8, 16)	QM7	4	128	16	2	2.80849
ABP (64, 4)	QM7	4	256	4	2	2.88264
ABP (32, 8)	QM7	4	256	8	2	2.88552
ABP (16, 16)	QM7	4	256	16	2	2.88909
ABP (128, 4)	QM7	4	512	4	2	2.95891
ABP (64, 8)	QM7	4	512	8	2	2.96062
ABP (32, 16)	QM7	4	512	16	2	2.96481
ABP (256, 4)	QM7	4	1024	4	2	3.2289
ABP (128, 8)	QM7	4	1024	8	2	3.23301
ABP (64, 16)	QM7	4	1024	16	2	3.237
ABP (16, 4)	QM7	5	64	4	2	2.77547
ABP (8, 8)	QM7	5	64	8	2	2.77547
ABP (4, 16)	QM7	5	64	16	2	2.78331
ABP (32, 4)	QM7	5	128	4	2	2.80261
ABP (16, 8)	QM7	5	128	8	2	2.80351
ABP (8, 16)	QM7	5	128	16	2	2.80849
ABP (64, 4)	QM7	5	256	4	2	2.88264
ABP (32, 8)	QM7	5	256	8	2	2.88552
ABP (16, 16)	QM7	5	256	16	2	2.88909
ABP (128, 4)	QM7	5	512	4	2	2.95891
ABP (64, 8)	QM7	5	512	8	2	2.96062
ABP (32, 16)	QM7	5	512	16	2	2.96481
ABP (256, 4)	QM7	5	1024	4	2	3.2289
ABP (128, 8)	QM7	5	1024	8	2	3.23301
ABP (64, 16)	QM7	5	1024	16	2	3.237
ABP (16, 4)	QM7	6	64	4	2	2.77547
ABP (8, 8)	QM7	6	64	8	2	2.77547
ABP (4, 16)	QM7	6	64	16	2	2.78331
ABP (32, 4)	QM7	6	128	4	2	2.80261
ABP (16, 8)	QM7	6	128	8	2	2.80351
ABP (8, 16)	QM7	6	128	16	2	2.80849
ABP (64, 4)	QM7	6	256	4	2	2.88264
ABP (32, 8)	QM7	6	256	8	2	2.88552
ABP (16, 16)	QM7	6	256	16	2	2.88909
ABP (128, 4)	QM7	6	512	4	2	2.95891
ABP (64, 8)	QM7	6	512	8	2	2.96062
ABP (32, 16)	QM7	6	512	16	2	2.96481
ABP (256, 4)	QM7	6	1024	4	2	3.2289
ABP (128, 8)	QM7	6	1024	8	2	3.23301
ABP (64, 16)	QM7	6	1024	16	2	3.237
ABP (16, 4)	QM7	7	64	4	2	2.77547
ABP (8, 8)	QM7	7	64	8	2	2.77547
ABP (4, 16)	QM7	7	64	16	2	2.78331
ABP (32, 4)	QM7	7	128	4	2	2.80261
ABP (16, 8)	QM7	7	128	8	2	2.80351
ABP (8, 16)	QM7	7	128	16	2	2.80849
ABP (64, 4)	QM7	7	256	4	2	2.88264
ABP (32, 8)	QM7	7	256	8	2	2.88552
ABP (16, 16)	QM7	7	256	16	2	2.88909
ABP (128, 4)	QM7	7	512	4	2	2.95891
ABP (64, 8)	QM7	7	512	8	2	2.96062
ABP (32, 16)	QM7	7	512	16	2	2.96481
ABP (256, 4)	QM7	7	1024	4	2	3.2289
ABP (128, 8)	QM7	7	1024	8	2	3.23301
ABP (64, 16)	QM7	7	1024	16	2	3.237
ABP (16, 4)	QM7	8	64	4	2	2.77547
ABP (8, 8)	QM7	8	64	8	2	2.77547
ABP (4, 16)	QM7	8	64	16	2	2.78331
ABP (32, 4)	QM7	8	128	4	2	2.80261
ABP (16, 8)	QM7	8	128	8	2	2.80351
ABP (8, 16)	QM7	8	128	16	2	2.80849
ABP (64, 4)	QM7	8	256	4	2	2.88264
ABP (32, 8)	QM7	8	256	8	2	2.88552
ABP (16, 16)	QM7	8	256	16	2	2.88909
ABP (128, 4)	QM7	8	512	4	2	2.95891
ABP (64, 8)	QM7	8	512	8	2	2.96062
ABP (32, 16)	QM7	8	512	16	2	2.96481
ABP (256, 4)	QM7	8	1024	4	2	3.2289
ABP (128, 8)	QM7	8	1024	8	2	3.23301
ABP (64, 16)	QM7	8	1024	16	2	3.237
ABP (16, 4)	QM7	9	64	4	2	2.77547
ABP (8, 8)	QM7	9	64	8	2	2.77547
ABP (4, 16)	QM7	9	64	16	2	2.78331
ABP (32, 4)	QM7	9	128	4	2	2.80261
ABP (16, 8)	QM7	9	128	8	2	2.80351
ABP (8, 16)	QM7	9	128	16	2	2.80849
ABP (64, 4)	QM7	9	256	4	2	2.88264
ABP (32, 8)	QM7	9	256	8	2	2.88552
ABP (16, 16)	QM7	9	256	16	2	2.88909
ABP (128, 4)	QM7	9	512	4	2	2.95891
ABP (64, 8)	QM7	9	512	8	2	2.96062
ABP (32, 16)	QM7	9	512	16	2	2.96481
ABP (256, 4)	QM7	9	1024	4	2	3.2289
ABP (128, 8)	QM7	9	1024	8	2	3.23301
ABP (64, 16)	QM7	9	1024	16	2	3.237
Sum	QM7	0	0	0	0	2.82704
Sum	QM7	1	0	0	0	2.82704
Sum	QM7	2	0	0	0	2.82704
Sum	QM7	3	0	0	0	2.82704
Sum	QM7	4	0	0	0	2.82704
Sum	QM7	5	0	0	0	2.82704
Sum	QM7	6	0	0	0	2.82704
Sum	QM7	7	0	0	0	2.82704
Sum	QM7	8	0	0	0	2.82704
Sum	QM7	9	0	0	0	2.82704
ABP (16, 4)	QM8	0	64	4	2	7.36035
ABP (8, 8)	QM8	0	64	8	2	7.36035
ABP (4, 16)	QM8	0	64	16	2	7.36035
ABP (32, 4)	QM8	0	128	4	2	7.57072
ABP (16, 8)	QM8	0	128	8	2	7.57072
ABP (8, 16)	QM8	0	128	16	2	7.57072
ABP (64, 4)	QM8	0	256	4	2	7.42887
ABP (32, 8)	QM8	0	256	8	2	7.42887
ABP (16, 16)	QM8	0	256	16	2	7.42887
ABP (128, 4)	QM8	0	512	4	2	7.47528
ABP (64, 8)	QM8	0	512	8	2	7.47878
ABP (32, 16)	QM8	0	512	16	2	7.48307
ABP (256, 4)	QM8	0	1024	4	2	7.98841
ABP (128, 8)	QM8	0	1024	8	2	7.99092
ABP (64, 16)	QM8	0	1024	16	2	7.99915
ABP (16, 4)	QM8	1	64	4	2	7.36035
ABP (8, 8)	QM8	1	64	8	2	7.36035
ABP (4, 16)	QM8	1	64	16	2	7.36035
ABP (32, 4)	QM8	1	128	4	2	7.57072
ABP (16, 8)	QM8	1	128	8	2	7.57072
ABP (8, 16)	QM8	1	128	16	2	7.57072
ABP (64, 4)	QM8	1	256	4	2	7.42887
ABP (32, 8)	QM8	1	256	8	2	7.42887
ABP (16, 16)	QM8	1	256	16	2	7.42887
ABP (128, 4)	QM8	1	512	4	2	7.47528
ABP (64, 8)	QM8	1	512	8	2	7.47878
ABP (32, 16)	QM8	1	512	16	2	7.48307
ABP (256, 4)	QM8	1	1024	4	2	7.98841
ABP (128, 8)	QM8	1	1024	8	2	7.99092
ABP (64, 16)	QM8	1	1024	16	2	7.99915
ABP (16, 4)	QM8	2	64	4	2	7.36035
ABP (8, 8)	QM8	2	64	8	2	7.36035
ABP (4, 16)	QM8	2	64	16	2	7.36035
ABP (32, 4)	QM8	2	128	4	2	7.57072
ABP (16, 8)	QM8	2	128	8	2	7.57072
ABP (8, 16)	QM8	2	128	16	2	7.57072
ABP (64, 4)	QM8	2	256	4	2	7.42887
ABP (32, 8)	QM8	2	256	8	2	7.42887
ABP (16, 16)	QM8	2	256	16	2	7.42887
ABP (128, 4)	QM8	2	512	4	2	7.47528
ABP (64, 8)	QM8	2	512	8	2	7.47878
ABP (32, 16)	QM8	2	512	16	2	7.48307
ABP (256, 4)	QM8	2	1024	4	2	7.98841
ABP (128, 8)	QM8	2	1024	8	2	7.99092
ABP (64, 16)	QM8	2	1024	16	2	7.99915
ABP (16, 4)	QM8	3	64	4	2	7.36035
ABP (8, 8)	QM8	3	64	8	2	7.36035
ABP (4, 16)	QM8	3	64	16	2	7.36035
ABP (32, 4)	QM8	3	128	4	2	7.57072
ABP (16, 8)	QM8	3	128	8	2	7.57072
ABP (8, 16)	QM8	3	128	16	2	7.57072
ABP (64, 4)	QM8	3	256	4	2	7.42887
ABP (32, 8)	QM8	3	256	8	2	7.42887
ABP (16, 16)	QM8	3	256	16	2	7.42887
ABP (128, 4)	QM8	3	512	4	2	7.47528
ABP (64, 8)	QM8	3	512	8	2	7.47878
ABP (32, 16)	QM8	3	512	16	2	7.48307
ABP (256, 4)	QM8	3	1024	4	2	7.98841
ABP (128, 8)	QM8	3	1024	8	2	7.99092
ABP (64, 16)	QM8	3	1024	16	2	7.99915
ABP (16, 4)	QM8	4	64	4	2	7.36035
ABP (8, 8)	QM8	4	64	8	2	7.36035
ABP (4, 16)	QM8	4	64	16	2	7.36035
ABP (32, 4)	QM8	4	128	4	2	7.57072
ABP (16, 8)	QM8	4	128	8	2	7.57072
ABP (8, 16)	QM8	4	128	16	2	7.57072
ABP (64, 4)	QM8	4	256	4	2	7.42887
ABP (32, 8)	QM8	4	256	8	2	7.42887
ABP (16, 16)	QM8	4	256	16	2	7.42887
ABP (128, 4)	QM8	4	512	4	2	7.47528
ABP (64, 8)	QM8	4	512	8	2	7.47878
ABP (32, 16)	QM8	4	512	16	2	7.48307
ABP (256, 4)	QM8	4	1024	4	2	7.98841
ABP (128, 8)	QM8	4	1024	8	2	7.99092
ABP (64, 16)	QM8	4	1024	16	2	7.99915
ABP (16, 4)	QM8	5	64	4	2	7.36035
ABP (8, 8)	QM8	5	64	8	2	7.36035
ABP (4, 16)	QM8	5	64	16	2	7.36035
ABP (32, 4)	QM8	5	128	4	2	7.57072
ABP (16, 8)	QM8	5	128	8	2	7.57072
ABP (8, 16)	QM8	5	128	16	2	7.57072
ABP (64, 4)	QM8	5	256	4	2	7.42887
ABP (32, 8)	QM8	5	256	8	2	7.42887
ABP (16, 16)	QM8	5	256	16	2	7.42887
ABP (128, 4)	QM8	5	512	4	2	7.47528
ABP (64, 8)	QM8	5	512	8	2	7.47878
ABP (32, 16)	QM8	5	512	16	2	7.48307
ABP (256, 4)	QM8	5	1024	4	2	7.98841
ABP (128, 8)	QM8	5	1024	8	2	7.99092
ABP (64, 16)	QM8	5	1024	16	2	7.99915
ABP (16, 4)	QM8	6	64	4	2	7.36035
ABP (8, 8)	QM8	6	64	8	2	7.36035
ABP (4, 16)	QM8	6	64	16	2	7.36035
ABP (32, 4)	QM8	6	128	4	2	7.57072
ABP (16, 8)	QM8	6	128	8	2	7.57072
ABP (8, 16)	QM8	6	128	16	2	7.57072
ABP (64, 4)	QM8	6	256	4	2	7.42887
ABP (32, 8)	QM8	6	256	8	2	7.42887
ABP (16, 16)	QM8	6	256	16	2	7.42887
ABP (128, 4)	QM8	6	512	4	2	7.47528
ABP (64, 8)	QM8	6	512	8	2	7.47878
ABP (32, 16)	QM8	6	512	16	2	7.48307
ABP (256, 4)	QM8	6	1024	4	2	7.98841
ABP (128, 8)	QM8	6	1024	8	2	7.99092
ABP (64, 16)	QM8	6	1024	16	2	7.99915
ABP (16, 4)	QM8	7	64	4	2	7.36035
ABP (8, 8)	QM8	7	64	8	2	7.36035
ABP (4, 16)	QM8	7	64	16	2	7.36035
ABP (32, 4)	QM8	7	128	4	2	7.57072
ABP (16, 8)	QM8	7	128	8	2	7.57072
ABP (8, 16)	QM8	7	128	16	2	7.57072
ABP (64, 4)	QM8	7	256	4	2	7.42887
ABP (32, 8)	QM8	7	256	8	2	7.42887
ABP (16, 16)	QM8	7	256	16	2	7.42887
ABP (128, 4)	QM8	7	512	4	2	7.47528
ABP (64, 8)	QM8	7	512	8	2	7.47878
ABP (32, 16)	QM8	7	512	16	2	7.48307
ABP (256, 4)	QM8	7	1024	4	2	7.98841
ABP (128, 8)	QM8	7	1024	8	2	7.99092
ABP (64, 16)	QM8	7	1024	16	2	7.99915
ABP (16, 4)	QM8	8	64	4	2	7.36035
ABP (8, 8)	QM8	8	64	8	2	7.36035
ABP (4, 16)	QM8	8	64	16	2	7.36035
ABP (32, 4)	QM8	8	128	4	2	7.57072
ABP (16, 8)	QM8	8	128	8	2	7.57072
ABP (8, 16)	QM8	8	128	16	2	7.57072
ABP (64, 4)	QM8	8	256	4	2	7.42887
ABP (32, 8)	QM8	8	256	8	2	7.42887
ABP (16, 16)	QM8	8	256	16	2	7.42887
ABP (128, 4)	QM8	8	512	4	2	7.47528
ABP (64, 8)	QM8	8	512	8	2	7.47878
ABP (32, 16)	QM8	8	512	16	2	7.48307
ABP (256, 4)	QM8	8	1024	4	2	7.98841
ABP (128, 8)	QM8	8	1024	8	2	7.99092
ABP (64, 16)	QM8	8	1024	16	2	7.99915
ABP (16, 4)	QM8	9	64	4	2	7.36035
ABP (8, 8)	QM8	9	64	8	2	7.36035
ABP (4, 16)	QM8	9	64	16	2	7.36035
ABP (32, 4)	QM8	9	128	4	2	7.57072
ABP (16, 8)	QM8	9	128	8	2	7.57072
ABP (8, 16)	QM8	9	128	16	2	7.57072
ABP (64, 4)	QM8	9	256	4	2	7.42887
ABP (32, 8)	QM8	9	256	8	2	7.42887
ABP (16, 16)	QM8	9	256	16	2	7.42887
ABP (128, 4)	QM8	9	512	4	2	7.47528
ABP (64, 8)	QM8	9	512	8	2	7.47878
ABP (32, 16)	QM8	9	512	16	2	7.48307
ABP (256, 4)	QM8	9	1024	4	2	7.98841
ABP (128, 8)	QM8	9	1024	8	2	7.99092
ABP (64, 16)	QM8	9	1024	16	2	7.99915
Sum	QM8	0	0	0	0	7.53765
Sum	QM8	1	0	0	0	7.53765
Sum	QM8	2	0	0	0	7.53765
Sum	QM8	3	0	0	0	7.53765
Sum	QM8	4	0	0	0	7.53765
Sum	QM8	5	0	0	0	7.53765
Sum	QM8	6	0	0	0	7.53765
Sum	QM8	7	0	0	0	7.53765
Sum	QM8	8	0	0	0	7.53765
Sum	QM8	9	0	0	0	7.53765
ABP (16, 4)	QM9	0	64	4	2	9.30006
ABP (8, 8)	QM9	0	64	8	2	9.30006
ABP (4, 16)	QM9	0	64	16	2	9.30006
ABP (32, 4)	QM9	0	128	4	2	9.31953
ABP (16, 8)	QM9	0	128	8	2	9.31953
ABP (8, 16)	QM9	0	128	16	2	9.31953
ABP (64, 4)	QM9	0	256	4	2	9.38761
ABP (32, 8)	QM9	0	256	8	2	9.38761
ABP (16, 16)	QM9	0	256	16	2	9.38761
ABP (128, 4)	QM9	0	512	4	2	9.35845
ABP (64, 8)	QM9	0	512	8	2	9.36151
ABP (32, 16)	QM9	0	512	16	2	9.36884
ABP (256, 4)	QM9	0	1024	4	2	9.70517
ABP (128, 8)	QM9	0	1024	8	2	9.71083
ABP (64, 16)	QM9	0	1024	16	2	9.71749
ABP (16, 4)	QM9	1	64	4	2	9.30006
ABP (8, 8)	QM9	1	64	8	2	9.30006
ABP (4, 16)	QM9	1	64	16	2	9.30006
ABP (32, 4)	QM9	1	128	4	2	9.31953
ABP (16, 8)	QM9	1	128	8	2	9.31953
ABP (8, 16)	QM9	1	128	16	2	9.31953
ABP (64, 4)	QM9	1	256	4	2	9.38761
ABP (32, 8)	QM9	1	256	8	2	9.38761
ABP (16, 16)	QM9	1	256	16	2	9.38761
ABP (128, 4)	QM9	1	512	4	2	9.35845
ABP (64, 8)	QM9	1	512	8	2	9.36151
ABP (32, 16)	QM9	1	512	16	2	9.36884
ABP (256, 4)	QM9	1	1024	4	2	9.70517
ABP (128, 8)	QM9	1	1024	8	2	9.71083
ABP (64, 16)	QM9	1	1024	16	2	9.71749
ABP (16, 4)	QM9	2	64	4	2	9.30006
ABP (8, 8)	QM9	2	64	8	2	9.30006
ABP (4, 16)	QM9	2	64	16	2	9.30006
ABP (32, 4)	QM9	2	128	4	2	9.31953
ABP (16, 8)	QM9	2	128	8	2	9.31953
ABP (8, 16)	QM9	2	128	16	2	9.31953
ABP (64, 4)	QM9	2	256	4	2	9.38761
ABP (32, 8)	QM9	2	256	8	2	9.38761
ABP (16, 16)	QM9	2	256	16	2	9.38761
ABP (128, 4)	QM9	2	512	4	2	9.35845
ABP (64, 8)	QM9	2	512	8	2	9.36151
ABP (32, 16)	QM9	2	512	16	2	9.36884
ABP (256, 4)	QM9	2	1024	4	2	9.70517
ABP (128, 8)	QM9	2	1024	8	2	9.71083
ABP (64, 16)	QM9	2	1024	16	2	9.71749
ABP (16, 4)	QM9	3	64	4	2	9.30006
ABP (8, 8)	QM9	3	64	8	2	9.30006
ABP (4, 16)	QM9	3	64	16	2	9.30006
ABP (32, 4)	QM9	3	128	4	2	9.31953
ABP (16, 8)	QM9	3	128	8	2	9.31953
ABP (8, 16)	QM9	3	128	16	2	9.31953
ABP (64, 4)	QM9	3	256	4	2	9.38761
ABP (32, 8)	QM9	3	256	8	2	9.38761
ABP (16, 16)	QM9	3	256	16	2	9.38761
ABP (128, 4)	QM9	3	512	4	2	9.35845
ABP (64, 8)	QM9	3	512	8	2	9.36151
ABP (32, 16)	QM9	3	512	16	2	9.36884
ABP (256, 4)	QM9	3	1024	4	2	9.70517
ABP (128, 8)	QM9	3	1024	8	2	9.71083
ABP (64, 16)	QM9	3	1024	16	2	9.71749
ABP (16, 4)	QM9	4	64	4	2	9.30006
ABP (8, 8)	QM9	4	64	8	2	9.30006
ABP (4, 16)	QM9	4	64	16	2	9.30006
ABP (32, 4)	QM9	4	128	4	2	9.31953
ABP (16, 8)	QM9	4	128	8	2	9.31953
ABP (8, 16)	QM9	4	128	16	2	9.31953
ABP (64, 4)	QM9	4	256	4	2	9.38761
ABP (32, 8)	QM9	4	256	8	2	9.38761
ABP (16, 16)	QM9	4	256	16	2	9.38761
ABP (128, 4)	QM9	4	512	4	2	9.35845
ABP (64, 8)	QM9	4	512	8	2	9.36151
ABP (32, 16)	QM9	4	512	16	2	9.36884
ABP (256, 4)	QM9	4	1024	4	2	9.70517
ABP (128, 8)	QM9	4	1024	8	2	9.71083
ABP (64, 16)	QM9	4	1024	16	2	9.71749
ABP (16, 4)	QM9	5	64	4	2	9.30006
ABP (8, 8)	QM9	5	64	8	2	9.30006
ABP (4, 16)	QM9	5	64	16	2	9.30006
ABP (32, 4)	QM9	5	128	4	2	9.31953
ABP (16, 8)	QM9	5	128	8	2	9.31953
ABP (8, 16)	QM9	5	128	16	2	9.31953
ABP (64, 4)	QM9	5	256	4	2	9.38761
ABP (32, 8)	QM9	5	256	8	2	9.38761
ABP (16, 16)	QM9	5	256	16	2	9.38761
ABP (128, 4)	QM9	5	512	4	2	9.35845
ABP (64, 8)	QM9	5	512	8	2	9.36151
ABP (32, 16)	QM9	5	512	16	2	9.36884
ABP (256, 4)	QM9	5	1024	4	2	9.70517
ABP (128, 8)	QM9	5	1024	8	2	9.71083
ABP (64, 16)	QM9	5	1024	16	2	9.71749
ABP (16, 4)	QM9	6	64	4	2	9.30006
ABP (8, 8)	QM9	6	64	8	2	9.30006
ABP (4, 16)	QM9	6	64	16	2	9.30006
ABP (32, 4)	QM9	6	128	4	2	9.31953
ABP (16, 8)	QM9	6	128	8	2	9.31953
ABP (8, 16)	QM9	6	128	16	2	9.31953
ABP (64, 4)	QM9	6	256	4	2	9.38761
ABP (32, 8)	QM9	6	256	8	2	9.38761
ABP (16, 16)	QM9	6	256	16	2	9.38761
ABP (128, 4)	QM9	6	512	4	2	9.35845
ABP (64, 8)	QM9	6	512	8	2	9.36151
ABP (32, 16)	QM9	6	512	16	2	9.36884
ABP (256, 4)	QM9	6	1024	4	2	9.70517
ABP (128, 8)	QM9	6	1024	8	2	9.71083
ABP (64, 16)	QM9	6	1024	16	2	9.71749
ABP (16, 4)	QM9	7	64	4	2	9.30006
ABP (8, 8)	QM9	7	64	8	2	9.30006
ABP (4, 16)	QM9	7	64	16	2	9.30006
ABP (32, 4)	QM9	7	128	4	2	9.31953
ABP (16, 8)	QM9	7	128	8	2	9.31953
ABP (8, 16)	QM9	7	128	16	2	9.31953
ABP (64, 4)	QM9	7	256	4	2	9.38761
ABP (32, 8)	QM9	7	256	8	2	9.38761
ABP (16, 16)	QM9	7	256	16	2	9.38761
ABP (128, 4)	QM9	7	512	4	2	9.35845
ABP (64, 8)	QM9	7	512	8	2	9.36151
ABP (32, 16)	QM9	7	512	16	2	9.36884
ABP (256, 4)	QM9	7	1024	4	2	9.70517
ABP (128, 8)	QM9	7	1024	8	2	9.71083
ABP (64, 16)	QM9	7	1024	16	2	9.71749
ABP (16, 4)	QM9	8	64	4	2	9.30006
ABP (8, 8)	QM9	8	64	8	2	9.30006
ABP (4, 16)	QM9	8	64	16	2	9.30006
ABP (32, 4)	QM9	8	128	4	2	9.31953
ABP (16, 8)	QM9	8	128	8	2	9.31953
ABP (8, 16)	QM9	8	128	16	2	9.31953
ABP (64, 4)	QM9	8	256	4	2	9.38761
ABP (32, 8)	QM9	8	256	8	2	9.38761
ABP (16, 16)	QM9	8	256	16	2	9.38761
ABP (128, 4)	QM9	8	512	4	2	9.35845
ABP (64, 8)	QM9	8	512	8	2	9.36151
ABP (32, 16)	QM9	8	512	16	2	9.36884
ABP (256, 4)	QM9	8	1024	4	2	9.70517
ABP (128, 8)	QM9	8	1024	8	2	9.71083
ABP (64, 16)	QM9	8	1024	16	2	9.71749
ABP (16, 4)	QM9	9	64	4	2	9.30006
ABP (8, 8)	QM9	9	64	8	2	9.30006
ABP (4, 16)	QM9	9	64	16	2	9.30006
ABP (32, 4)	QM9	9	128	4	2	9.31953
ABP (16, 8)	QM9	9	128	8	2	9.31953
ABP (8, 16)	QM9	9	128	16	2	9.31953
ABP (64, 4)	QM9	9	256	4	2	9.38761
ABP (32, 8)	QM9	9	256	8	2	9.38761
ABP (16, 16)	QM9	9	256	16	2	9.38761
ABP (128, 4)	QM9	9	512	4	2	9.35845
ABP (64, 8)	QM9	9	512	8	2	9.36151
ABP (32, 16)	QM9	9	512	16	2	9.36884
ABP (256, 4)	QM9	9	1024	4	2	9.70517
ABP (128, 8)	QM9	9	1024	8	2	9.71083
ABP (64, 16)	QM9	9	1024	16	2	9.71749
Sum	QM9	0	0	0	0	9.2897
Sum	QM9	1	0	0	0	9.2897
Sum	QM9	2	0	0	0	9.2897
Sum	QM9	3	0	0	0	9.2897
Sum	QM9	4	0	0	0	9.2897
Sum	QM9	5	0	0	0	9.2897
Sum	QM9	6	0	0	0	9.2897
Sum	QM9	7	0	0	0	9.2897
Sum	QM9	8	0	0	0	9.2897
Sum	QM9	9	0	0	0	9.2897
ABP (16, 4)	QMugs	0	64	4	2	27.7078
ABP (8, 8)	QMugs	0	64	8	2	27.8307
ABP (4, 16)	QMugs	0	64	16	2	28.3713
ABP (32, 4)	QMugs	0	128	4	2	27.6332
ABP (16, 8)	QMugs	0	128	8	2	27.7985
ABP (8, 16)	QMugs	0	128	16	2	28.3339
ABP (64, 4)	QMugs	0	256	4	2	28.2187
ABP (32, 8)	QMugs	0	256	8	2	28.4483
ABP (16, 16)	QMugs	0	256	16	2	28.9884
ABP (128, 4)	QMugs	0	512	4	2	28.0628
ABP (64, 8)	QMugs	0	512	8	2	28.2479
ABP (32, 16)	QMugs	0	512	16	2	28.7829
ABP (256, 4)	QMugs	0	1024	4	2	29.0676
ABP (128, 8)	QMugs	0	1024	8	2	29.1931
ABP (64, 16)	QMugs	0	1024	16	2	29.5843
ABP (16, 4)	QMugs	1	64	4	2	27.7078
ABP (8, 8)	QMugs	1	64	8	2	27.8307
ABP (4, 16)	QMugs	1	64	16	2	28.3713
ABP (32, 4)	QMugs	1	128	4	2	27.6332
ABP (16, 8)	QMugs	1	128	8	2	27.7985
ABP (8, 16)	QMugs	1	128	16	2	28.3339
ABP (64, 4)	QMugs	1	256	4	2	28.2187
ABP (32, 8)	QMugs	1	256	8	2	28.4483
ABP (16, 16)	QMugs	1	256	16	2	28.9884
ABP (128, 4)	QMugs	1	512	4	2	28.0628
ABP (64, 8)	QMugs	1	512	8	2	28.2479
ABP (32, 16)	QMugs	1	512	16	2	28.7829
ABP (256, 4)	QMugs	1	1024	4	2	29.0676
ABP (128, 8)	QMugs	1	1024	8	2	29.1931
ABP (64, 16)	QMugs	1	1024	16	2	29.5843
ABP (16, 4)	QMugs	2	64	4	2	27.7078
ABP (8, 8)	QMugs	2	64	8	2	27.8307
ABP (4, 16)	QMugs	2	64	16	2	28.3713
ABP (32, 4)	QMugs	2	128	4	2	27.6332
ABP (16, 8)	QMugs	2	128	8	2	27.7985
ABP (8, 16)	QMugs	2	128	16	2	28.3339
ABP (64, 4)	QMugs	2	256	4	2	28.2187
ABP (32, 8)	QMugs	2	256	8	2	28.4483
ABP (16, 16)	QMugs	2	256	16	2	28.9884
ABP (128, 4)	QMugs	2	512	4	2	28.0628
ABP (64, 8)	QMugs	2	512	8	2	28.2479
ABP (32, 16)	QMugs	2	512	16	2	28.7829
ABP (256, 4)	QMugs	2	1024	4	2	29.0676
ABP (128, 8)	QMugs	2	1024	8	2	29.1931
ABP (64, 16)	QMugs	2	1024	16	2	29.5843
ABP (16, 4)	QMugs	3	64	4	2	27.7078
ABP (8, 8)	QMugs	3	64	8	2	27.8307
ABP (4, 16)	QMugs	3	64	16	2	28.3713
ABP (32, 4)	QMugs	3	128	4	2	27.6332
ABP (16, 8)	QMugs	3	128	8	2	27.7985
ABP (8, 16)	QMugs	3	128	16	2	28.3339
ABP (64, 4)	QMugs	3	256	4	2	28.2187
ABP (32, 8)	QMugs	3	256	8	2	28.4483
ABP (16, 16)	QMugs	3	256	16	2	28.9884
ABP (128, 4)	QMugs	3	512	4	2	28.0628
ABP (64, 8)	QMugs	3	512	8	2	28.2479
ABP (32, 16)	QMugs	3	512	16	2	28.7829
ABP (256, 4)	QMugs	3	1024	4	2	29.0676
ABP (128, 8)	QMugs	3	1024	8	2	29.1931
ABP (64, 16)	QMugs	3	1024	16	2	29.5843
ABP (16, 4)	QMugs	4	64	4	2	27.7078
ABP (8, 8)	QMugs	4	64	8	2	27.8307
ABP (4, 16)	QMugs	4	64	16	2	28.3713
ABP (32, 4)	QMugs	4	128	4	2	27.6332
ABP (16, 8)	QMugs	4	128	8	2	27.7985
ABP (8, 16)	QMugs	4	128	16	2	28.3339
ABP (64, 4)	QMugs	4	256	4	2	28.2187
ABP (32, 8)	QMugs	4	256	8	2	28.4483
ABP (16, 16)	QMugs	4	256	16	2	28.9884
ABP (128, 4)	QMugs	4	512	4	2	28.0634
ABP (64, 8)	QMugs	4	512	8	2	28.2479
ABP (32, 16)	QMugs	4	512	16	2	28.7829
ABP (256, 4)	QMugs	4	1024	4	2	29.0676
ABP (128, 8)	QMugs	4	1024	8	2	29.1931
ABP (64, 16)	QMugs	4	1024	16	2	29.5843
ABP (16, 4)	QMugs	5	64	4	2	27.7078
ABP (8, 8)	QMugs	5	64	8	2	27.8307
ABP (4, 16)	QMugs	5	64	16	2	28.3713
ABP (32, 4)	QMugs	5	128	4	2	27.6332
ABP (16, 8)	QMugs	5	128	8	2	27.7985
ABP (8, 16)	QMugs	5	128	16	2	28.3339
ABP (64, 4)	QMugs	5	256	4	2	28.2187
ABP (32, 8)	QMugs	5	256	8	2	28.4483
ABP (16, 16)	QMugs	5	256	16	2	28.9884
ABP (128, 4)	QMugs	5	512	4	2	28.0628
ABP (64, 8)	QMugs	5	512	8	2	28.2479
ABP (32, 16)	QMugs	5	512	16	2	28.7829
ABP (256, 4)	QMugs	5	1024	4	2	29.0676
ABP (128, 8)	QMugs	5	1024	8	2	29.1931
ABP (64, 16)	QMugs	5	1024	16	2	29.5843
ABP (16, 4)	QMugs	6	64	4	2	27.7078
ABP (8, 8)	QMugs	6	64	8	2	27.8307
ABP (4, 16)	QMugs	6	64	16	2	28.3713
ABP (32, 4)	QMugs	6	128	4	2	27.6332
ABP (16, 8)	QMugs	6	128	8	2	27.7985
ABP (8, 16)	QMugs	6	128	16	2	28.3339
ABP (64, 4)	QMugs	6	256	4	2	28.2187
ABP (32, 8)	QMugs	6	256	8	2	28.4483
ABP (16, 16)	QMugs	6	256	16	2	28.9884
ABP (128, 4)	QMugs	6	512	4	2	28.0628
ABP (64, 8)	QMugs	6	512	8	2	28.2479
ABP (32, 16)	QMugs	6	512	16	2	28.7829
ABP (256, 4)	QMugs	6	1024	4	2	29.0676
ABP (128, 8)	QMugs	6	1024	8	2	29.1931
ABP (64, 16)	QMugs	6	1024	16	2	29.5843
ABP (16, 4)	QMugs	7	64	4	2	27.7078
ABP (8, 8)	QMugs	7	64	8	2	27.8307
ABP (4, 16)	QMugs	7	64	16	2	28.3713
ABP (32, 4)	QMugs	7	128	4	2	27.6332
ABP (16, 8)	QMugs	7	128	8	2	27.7985
ABP (8, 16)	QMugs	7	128	16	2	28.3339
ABP (64, 4)	QMugs	7	256	4	2	28.2187
ABP (32, 8)	QMugs	7	256	8	2	28.4483
ABP (16, 16)	QMugs	7	256	16	2	28.9884
ABP (128, 4)	QMugs	7	512	4	2	28.0628
ABP (64, 8)	QMugs	7	512	8	2	28.2479
ABP (32, 16)	QMugs	7	512	16	2	28.7829
ABP (256, 4)	QMugs	7	1024	4	2	29.0676
ABP (128, 8)	QMugs	7	1024	8	2	29.1931
ABP (64, 16)	QMugs	7	1024	16	2	29.5843
ABP (16, 4)	QMugs	8	64	4	2	27.7078
ABP (8, 8)	QMugs	8	64	8	2	27.8307
ABP (4, 16)	QMugs	8	64	16	2	28.3713
ABP (32, 4)	QMugs	8	128	4	2	27.6332
ABP (16, 8)	QMugs	8	128	8	2	27.7985
ABP (8, 16)	QMugs	8	128	16	2	28.3339
ABP (64, 4)	QMugs	8	256	4	2	28.2187
ABP (32, 8)	QMugs	8	256	8	2	28.4483
ABP (16, 16)	QMugs	8	256	16	2	28.9884
ABP (128, 4)	QMugs	8	512	4	2	28.0628
ABP (64, 8)	QMugs	8	512	8	2	28.2479
ABP (32, 16)	QMugs	8	512	16	2	28.7829
ABP (256, 4)	QMugs	8	1024	4	2	29.0676
ABP (128, 8)	QMugs	8	1024	8	2	29.1931
ABP (64, 16)	QMugs	8	1024	16	2	29.5843
ABP (16, 4)	QMugs	9	64	4	2	27.7078
ABP (8, 8)	QMugs	9	64	8	2	27.8307
ABP (4, 16)	QMugs	9	64	16	2	28.3713
ABP (32, 4)	QMugs	9	128	4	2	27.6332
ABP (16, 8)	QMugs	9	128	8	2	27.7985
ABP (8, 16)	QMugs	9	128	16	2	28.3339
ABP (64, 4)	QMugs	9	256	4	2	28.2187
ABP (32, 8)	QMugs	9	256	8	2	28.4483
ABP (16, 16)	QMugs	9	256	16	2	28.9884
ABP (128, 4)	QMugs	9	512	4	2	28.0628
ABP (64, 8)	QMugs	9	512	8	2	28.2479
ABP (32, 16)	QMugs	9	512	16	2	28.7829
ABP (256, 4)	QMugs	9	1024	4	2	29.0676
ABP (128, 8)	QMugs	9	1024	8	2	29.1931
ABP (64, 16)	QMugs	9	1024	16	2	29.5843
Sum	QMugs	0	0	0	0	27.0952
Sum	QMugs	1	0	0	0	27.0952
Sum	QMugs	2	0	0	0	27.0952
Sum	QMugs	3	0	0	0	27.0952
Sum	QMugs	4	0	0	0	27.0952
Sum	QMugs	5	0	0	0	27.0952
Sum	QMugs	6	0	0	0	27.0952
Sum	QMugs	7	0	0	0	27.0952
Sum	QMugs	8	0	0	0	27.0952
Sum	QMugs	9	0	0	0	27.0952
ABP (16, 4)	toluene	0	64	4	2	5.62476
ABP (8, 8)	toluene	0	64	8	2	5.62476
ABP (4, 16)	toluene	0	64	16	2	5.62476
ABP (32, 4)	toluene	0	128	4	2	5.61995
ABP (16, 8)	toluene	0	128	8	2	5.61995
ABP (8, 16)	toluene	0	128	16	2	5.61995
ABP (64, 4)	toluene	0	256	4	2	5.6299
ABP (32, 8)	toluene	0	256	8	2	5.6299
ABP (16, 16)	toluene	0	256	16	2	5.6299
ABP (128, 4)	toluene	0	512	4	2	5.67695
ABP (64, 8)	toluene	0	512	8	2	5.67787
ABP (32, 16)	toluene	0	512	16	2	5.67982
ABP (256, 4)	toluene	0	1024	4	2	5.92934
ABP (128, 8)	toluene	0	1024	8	2	5.93026
ABP (64, 16)	toluene	0	1024	16	2	5.93227
ABP (16, 4)	toluene	1	64	4	2	5.62476
ABP (8, 8)	toluene	1	64	8	2	5.62476
ABP (4, 16)	toluene	1	64	16	2	5.62476
ABP (32, 4)	toluene	1	128	4	2	5.61995
ABP (16, 8)	toluene	1	128	8	2	5.61995
ABP (8, 16)	toluene	1	128	16	2	5.61995
ABP (64, 4)	toluene	1	256	4	2	5.6299
ABP (32, 8)	toluene	1	256	8	2	5.6299
ABP (16, 16)	toluene	1	256	16	2	5.6299
ABP (128, 4)	toluene	1	512	4	2	5.67695
ABP (64, 8)	toluene	1	512	8	2	5.67787
ABP (32, 16)	toluene	1	512	16	2	5.67982
ABP (256, 4)	toluene	1	1024	4	2	5.92934
ABP (128, 8)	toluene	1	1024	8	2	5.93026
ABP (64, 16)	toluene	1	1024	16	2	5.93227
ABP (16, 4)	toluene	2	64	4	2	5.62476
ABP (8, 8)	toluene	2	64	8	2	5.62476
ABP (4, 16)	toluene	2	64	16	2	5.62476
ABP (32, 4)	toluene	2	128	4	2	5.61995
ABP (16, 8)	toluene	2	128	8	2	5.61995
ABP (8, 16)	toluene	2	128	16	2	5.61995
ABP (64, 4)	toluene	2	256	4	2	5.6299
ABP (32, 8)	toluene	2	256	8	2	5.6299
ABP (16, 16)	toluene	2	256	16	2	5.6299
ABP (128, 4)	toluene	2	512	4	2	5.67695
ABP (64, 8)	toluene	2	512	8	2	5.67787
ABP (32, 16)	toluene	2	512	16	2	5.67982
ABP (256, 4)	toluene	2	1024	4	2	5.92934
ABP (128, 8)	toluene	2	1024	8	2	5.93026
ABP (64, 16)	toluene	2	1024	16	2	5.93227
ABP (16, 4)	toluene	3	64	4	2	5.62476
ABP (8, 8)	toluene	3	64	8	2	5.62476
ABP (4, 16)	toluene	3	64	16	2	5.62476
ABP (32, 4)	toluene	3	128	4	2	5.61995
ABP (16, 8)	toluene	3	128	8	2	5.61995
ABP (8, 16)	toluene	3	128	16	2	5.61995
ABP (64, 4)	toluene	3	256	4	2	5.6299
ABP (32, 8)	toluene	3	256	8	2	5.6299
ABP (16, 16)	toluene	3	256	16	2	5.6299
ABP (128, 4)	toluene	3	512	4	2	5.67695
ABP (64, 8)	toluene	3	512	8	2	5.67787
ABP (32, 16)	toluene	3	512	16	2	5.67982
ABP (256, 4)	toluene	3	1024	4	2	5.92934
ABP (128, 8)	toluene	3	1024	8	2	5.93026
ABP (64, 16)	toluene	3	1024	16	2	5.93227
ABP (16, 4)	toluene	4	64	4	2	5.62476
ABP (8, 8)	toluene	4	64	8	2	5.62476
ABP (4, 16)	toluene	4	64	16	2	5.62476
ABP (32, 4)	toluene	4	128	4	2	5.61995
ABP (16, 8)	toluene	4	128	8	2	5.61995
ABP (8, 16)	toluene	4	128	16	2	5.61995
ABP (64, 4)	toluene	4	256	4	2	5.6299
ABP (32, 8)	toluene	4	256	8	2	5.6299
ABP (16, 16)	toluene	4	256	16	2	5.6299
ABP (128, 4)	toluene	4	512	4	2	5.67695
ABP (64, 8)	toluene	4	512	8	2	5.67787
ABP (32, 16)	toluene	4	512	16	2	5.67982
ABP (256, 4)	toluene	4	1024	4	2	5.92934
ABP (128, 8)	toluene	4	1024	8	2	5.93026
ABP (64, 16)	toluene	4	1024	16	2	5.93227
ABP (16, 4)	toluene	5	64	4	2	5.62476
ABP (8, 8)	toluene	5	64	8	2	5.62476
ABP (4, 16)	toluene	5	64	16	2	5.62476
ABP (32, 4)	toluene	5	128	4	2	5.61995
ABP (16, 8)	toluene	5	128	8	2	5.61995
ABP (8, 16)	toluene	5	128	16	2	5.61995
ABP (64, 4)	toluene	5	256	4	2	5.6299
ABP (32, 8)	toluene	5	256	8	2	5.6299
ABP (16, 16)	toluene	5	256	16	2	5.6299
ABP (128, 4)	toluene	5	512	4	2	5.67695
ABP (64, 8)	toluene	5	512	8	2	5.67787
ABP (32, 16)	toluene	5	512	16	2	5.67982
ABP (256, 4)	toluene	5	1024	4	2	5.92934
ABP (128, 8)	toluene	5	1024	8	2	5.93026
ABP (64, 16)	toluene	5	1024	16	2	5.93227
ABP (16, 4)	toluene	6	64	4	2	5.62476
ABP (8, 8)	toluene	6	64	8	2	5.62476
ABP (4, 16)	toluene	6	64	16	2	5.62476
ABP (32, 4)	toluene	6	128	4	2	5.61995
ABP (16, 8)	toluene	6	128	8	2	5.61995
ABP (8, 16)	toluene	6	128	16	2	5.61995
ABP (64, 4)	toluene	6	256	4	2	5.6299
ABP (32, 8)	toluene	6	256	8	2	5.6299
ABP (16, 16)	toluene	6	256	16	2	5.6299
ABP (128, 4)	toluene	6	512	4	2	5.67695
ABP (64, 8)	toluene	6	512	8	2	5.67787
ABP (32, 16)	toluene	6	512	16	2	5.67982
ABP (256, 4)	toluene	6	1024	4	2	5.92934
ABP (128, 8)	toluene	6	1024	8	2	5.93026
ABP (64, 16)	toluene	6	1024	16	2	5.93227
ABP (16, 4)	toluene	7	64	4	2	5.62476
ABP (8, 8)	toluene	7	64	8	2	5.62476
ABP (4, 16)	toluene	7	64	16	2	5.62476
ABP (32, 4)	toluene	7	128	4	2	5.61995
ABP (16, 8)	toluene	7	128	8	2	5.61995
ABP (8, 16)	toluene	7	128	16	2	5.61995
ABP (64, 4)	toluene	7	256	4	2	5.6299
ABP (32, 8)	toluene	7	256	8	2	5.6299
ABP (16, 16)	toluene	7	256	16	2	5.6299
ABP (128, 4)	toluene	7	512	4	2	5.67695
ABP (64, 8)	toluene	7	512	8	2	5.67787
ABP (32, 16)	toluene	7	512	16	2	5.67982
ABP (256, 4)	toluene	7	1024	4	2	5.92934
ABP (128, 8)	toluene	7	1024	8	2	5.93026
ABP (64, 16)	toluene	7	1024	16	2	5.93227
ABP (16, 4)	toluene	8	64	4	2	5.62476
ABP (8, 8)	toluene	8	64	8	2	5.62476
ABP (4, 16)	toluene	8	64	16	2	5.62476
ABP (32, 4)	toluene	8	128	4	2	5.61995
ABP (16, 8)	toluene	8	128	8	2	5.61995
ABP (8, 16)	toluene	8	128	16	2	5.61995
ABP (64, 4)	toluene	8	256	4	2	5.6299
ABP (32, 8)	toluene	8	256	8	2	5.6299
ABP (16, 16)	toluene	8	256	16	2	5.6299
ABP (128, 4)	toluene	8	512	4	2	5.67695
ABP (64, 8)	toluene	8	512	8	2	5.67787
ABP (32, 16)	toluene	8	512	16	2	5.67982
ABP (256, 4)	toluene	8	1024	4	2	5.92934
ABP (128, 8)	toluene	8	1024	8	2	5.93026
ABP (64, 16)	toluene	8	1024	16	2	5.93227
ABP (16, 4)	toluene	9	64	4	2	5.62476
ABP (8, 8)	toluene	9	64	8	2	5.62476
ABP (4, 16)	toluene	9	64	16	2	5.62476
ABP (32, 4)	toluene	9	128	4	2	5.61995
ABP (16, 8)	toluene	9	128	8	2	5.61995
ABP (8, 16)	toluene	9	128	16	2	5.61995
ABP (64, 4)	toluene	9	256	4	2	5.6299
ABP (32, 8)	toluene	9	256	8	2	5.6299
ABP (16, 16)	toluene	9	256	16	2	5.6299
ABP (128, 4)	toluene	9	512	4	2	5.67695
ABP (64, 8)	toluene	9	512	8	2	5.67787
ABP (32, 16)	toluene	9	512	16	2	5.67982
ABP (256, 4)	toluene	9	1024	4	2	5.92934
ABP (128, 8)	toluene	9	1024	8	2	5.93026
ABP (64, 16)	toluene	9	1024	16	2	5.93227
Sum	toluene	0	0	0	0	5.61337
Sum	toluene	1	0	0	0	5.61337
Sum	toluene	2	0	0	0	5.61337
Sum	toluene	3	0	0	0	5.61337
Sum	toluene	4	0	0	0	5.61337
Sum	toluene	5	0	0	0	5.61337
Sum	toluene	6	0	0	0	5.61337
Sum	toluene	7	0	0	0	5.61337
Sum	toluene	8	0	0	0	5.61337
Sum	toluene	9	0	0	0	5.61337
